# Supplementary material for: Experimental Comparison and Evaluation of the Affymetrix Exon and U133Plus2 GeneChip Arrays
Source: PLoS One. 2007 Sep 19;2(9):e913. doi: 10.1371/journal.pone.0000913 (PMC1976394; doi:10.1371/journal.pone.0000913)
Supplement: Table S1 — Human Exon Array Spike-In Probes Summary. We assess individual probe performance by fitting the Langmuir isotherm to the hybridization intensity of spiked probes vs known spike concentration. Human Exon Array probes that demonstrate R2 values above a 0.95 cutoff are considered to be responsive and summarized in this table. (0.46 MB XLS) [file pone.0000913.s001.xls]

## Sheet: HuEx Probes
Probe_Set_ID	Transcript_Cluster_ID	Probe_Set_Grade	Group	Gene_Symbol	probe_id	Exp1_1	Exp1_2	Exp1_3	Exp2_1	Exp2_2	Exp2_3	Exp3_1	Exp3_2	Exp3_3	Exp4_1	Exp4_2	Exp4_3	Exp5_1	Exp5_2	Exp5_3	I	k	bg	R_sq	Seq P/A
2898464	2898452	core	4	MRS2L /// MRS2L /// MRS2L	3794436	86.3411	163.362	222.38	1462	1527.96	1609.14	1024.26	1149.68	2509.39	59.4552	37.0891	34.7351	45.0583	61.8673	35.8901	2334.93	0.00335184	33.7602	0.945019	1
3666637	3666601	core	3	SNTB2	703261	680.51	638.233	1001.34	5011.03	4947.32	4735.06	57.9232	103.907	51.2153	169.306	105.829	127.346	616.123	727.865	587.717	11968.8	0.000909685	74.9305	0.945603	1
3089385	3089360	core	5	SLC39A14 /// SLC39A14	3338940	1129.84	1001.9	1508.01	9223.64	9335.03	9408.85	11367.8	11645.4	14907.4	13234.9	14602.4	12827.8	1440.7	1584.98	1997.29	14670.7	0.0200167	1213.75	0.946314	1
2898464	2898452	core	4	MRS2L /// MRS2L /// MRS2L	896251	131.63	143.137	367.169	1905.75	2391.07	2093.8	2695.3	3483.26	3548.92	48.2913	34.8419	45.2025	75.9904	67.7208	61.0373	15779.8	0.000542137	44.6414	0.946543	1
3101553	3101514	core	1	TRIM55 /// TRIM55 /// TRIM55 /// TRIM55 /// TRIM55	934524	522.267	306.691	431.691	1525.96	1554.33	1528.12	4145.62	3019.4	3679.67	6006.74	6160.68	5250.42	12123	10885.7	9856.1	10302.8	0.0212069	537.923	0.946913	1
2514238	2514216	core	3	NOSTRIN /// NOSTRIN /// NOSTRIN	5494789	209.645	781.236	46.9999	1851.69	2591.98	2833.81	28.1141	36.593	48.3868	39.4523	33.8613	29.9388	58.3716	120.432	164.307	14581.2	0.000198523	32.0673	0.947031	1
3863442	3863435	core	3	POU2F2 /// POU2F2 /// POU2F2	4343832	592.817	546.879	1298.58	4807.38	6013.3	6036.67	142.767	76.0809	120.284	122.003	137.894	93.4677	387.027	451.42	478.366	28527	0.000286742	114.671	0.947478	1
2355617	2355615	core	2	SEC22B /// SEC22B	4669969	5641.59	11321.8	6001.52	1507.06	1597.66	1361.76	1025.99	954.574	1450.38	4394.79	3340.34	3320.38	5658.41	6158.77	5990.43	6126.64	0.0155259	1194.34	0.947573	1
3863478	3863435	core	3	POU2F2 /// POU2F2 /// POU2F2	1563599	677.68	1318.78	657.737	2847.73	2538.39	2547.16	31.4173	27.93	30.3587	126.799	157.69	110.57	676.48	876.131	676.948	2387.38	0.0105638	35.4956	0.947826	1
3415325	3415320	core	2	KRT7 /// KRT7 /// KRT7 /// KRT7	5150244	7603.6	8719.17	6851.89	2115.01	2665.66	2179.63	1579.7	1833.66	1565.34	2516.71	2662.13	2637.76	6247.32	6810.47	6011.67	8847.65	0.00502183	1787.41	0.947866	1
2733943	2733928	core	1	COPS4 /// COPS4 /// COPS4 /// COPS4	6180797	34.6386	92.6398	105.782	220.394	319.065	349.775	648.958	947.158	684.078	3094.96	1561.35	1011.41	2574.24	3741.78	4388.35	4522.13	0.0048435	138.632	0.948003	1
2898464	2898452	core	4	MRS2L /// MRS2L /// MRS2L	3730771	83.3391	189.242	226.656	1828.7	1821.48	1927.12	1231.57	1568.98	2538.85	83.4554	33.9368	34.87	66.5398	74.0697	70.0735	3117.24	0.00318305	38.0343	0.948151	1
3532800	3532793	core	5	PAX9 /// PAX9 /// PAX9	2459019	33.7867	59.4578	35.3364	428.495	579.802	638.524	500.802	1000.4	599.892	596.118	1006.97	754.694	31.1697	41.8271	39.6943	906.601	0.017056	31.1416	0.948236	1
3089393	3089360	core	5	SLC39A14 /// SLC39A14	2734602	38.1254	36.0107	39.1335	364.387	414.066	471.42	583.123	727.125	748.298	1184.63	485.473	424.752	40.4655	45.493	37.7625	707.083	0.0203699	32.5883	0.948337	1
2514247	2514216	core	3	NOSTRIN /// NOSTRIN /// NOSTRIN	1669941	31.1243	103.605	105.087	528.195	769.661	497.8	29.5389	33.7049	34.7199	32.4363	29.5609	28.2157	33.0219	32.9974	66.6596	3181.43	0.000237285	27.2916	0.9492	1
2548803	2548776	core	3	ARL6IP2 /// ARL6IP2 /// ARL6IP2	6096005	7337.18	10631.2	7570.52	12844.9	12097.7	11612.1	1797.01	1916.25	1754.32	3714.64	2945.8	2668.31	7989.06	7943.41	8393.31	11081.8	0.0315985	1901.04	0.950828	1
3308274	3308241	core	4	GFRA1 /// GFRA1 /// LOC143381	3120019	40.2074	106.357	73.2683	612.562	693.944	1344.13	945.469	1738.15	998.595	27.4363	28.5609	30.2157	39.3176	29.6588	43.7286	3112.48	0.00104089	28.711	0.951722	1
3089382	3089360	core	5	SLC39A14 /// SLC39A14	2478852	250.91	288.489	565.164	4860.78	4676.59	4286.94	7987.39	8054.04	8235.1	9407.4	9629.24	8451.32	385.352	467.036	423.356	12818	0.00936629	306.525	0.952579	1
2320402	2320392	core	3	C1orf187 /// C1orf187 /// C1orf187	3746272	458.138	1032.71	561.155	3030.35	3519.34	3799.19	35.9755	25.8175	31.0426	152.721	81.6452	24.6351	481.567	217.812	561.614	6138.09	0.0016087	39.3495	0.954376	1
3308275	3308241	core	4	GFRA1 /// GFRA1 /// LOC143381	503877	106.345	71.6887	183.497	960.427	978.443	1108.9	1366.13	2563.85	1008.74	39.3982	44.4879	39.4248	50.7956	30.1823	65.025	4048.84	0.00114682	38.4464	0.955146	1
2898456	2898452	core	4	MRS2L /// MRS2L /// MRS2L	4808942	595.994	417.736	164.764	3010.35	2272.11	2588.34	6432.18	5686.48	5466.64	194.9	307.282	455.838	537.764	350.906	232.683	21443	0.000625292	288.805	0.955218	1
3518779	3518766	core	2	EDNRB /// EDNRB /// EDNRB	4327804	283.833	936.73	247.348	24.8958	27.5821	23.308	30.6032	28.8925	64.2538	143.22	35.0345	47.0933	157.559	233.087	382.123	504.424	0.00280912	25.0242	0.955444	1
3518780	3518766	core	2	EDNRB /// EDNRB /// EDNRB	690898	592.209	773.978	1358.14	25.8958	31.5821	22.308	74.4311	77.2872	39.8422	423.338	146.871	145.579	559.897	792.654	607.764	1054.38	0.00586915	34.8689	0.955779	1
3089372	3089360	core	5	SLC39A14 /// SLC39A14	2804318	239.398	164.782	529.605	4877.23	4166.01	4317.55	8911.18	6575.58	7785.23	11388.9	11194	11063.9	357.479	364.096	397.59	15689.6	0.00654258	259.754	0.956429	1
2826366	2826343	core	4	SNX24 /// SNX24 /// SNX24 /// SNX24	1231883	729.867	670.407	1743.86	4759.27	4470.14	4338.25	3974.9	4292.77	4812.58	176.483	142.051	60.5498	303.743	312.069	472.484	6895.67	0.00489191	167.462	0.956682	1
2548796	2548776	core	3	ARL6IP2 /// ARL6IP2 /// ARL6IP2	3482693	4861.12	7217.46	5430.61	10843	10901.4	13255.9	822.98	810.604	1177.45	1442.41	1664.29	1547.89	4971.08	5434.13	6034.2	10427.2	0.0191192	912.364	0.956984	1
3089362	3089360	core	5	SLC39A14 /// SLC39A14	3208584	585.036	469.033	478.542	4074.45	3455.17	3549.58	8763.82	6034.04	7741.97	12362.8	12551.5	11960.1	1045.22	830.667	886.381	16706	0.00537243	616.788	0.957275	1
2548794	2548776	core	3	ARL6IP2 /// ARL6IP2 /// ARL6IP2	200900	8565.78	9814.18	9311.45	14768.8	15493.8	16173.4	2061.82	1991.11	2010.43	2550.33	3078.07	3449.63	9264.84	9307.98	9115.59	15256.6	0.0201092	2147.65	0.957537	1
3089386	3089360	core	5	SLC39A14 /// SLC39A14	3277412	297.309	256.622	483.737	3615.67	3634.37	3702.24	5978.89	5149.28	6775.89	10176.9	9284.9	8570.88	468.901	385.876	575.778	11678.1	0.00782445	338.091	0.957563	1
2514230	2514216	core	3	NOSTRIN /// NOSTRIN /// NOSTRIN	4296079	4724.37	2663.22	2550.54	11374.8	11722.5	11666.2	360.433	273.96	379.947	541.17	457.111	453.821	2579.83	1913.58	2346.16	17270.8	0.00236487	379.13	0.957614	1
2514262	2514216	core	3	NOSTRIN /// NOSTRIN /// NOSTRIN	531003	1140.55	897.708	2389.21	6891.39	7063.65	7788.39	55.5089	31.5194	38.1582	132.736	170.449	93.6784	936.898	1176.6	1050.29	8801.77	0.00287656	44.8284	0.958278	1
3331839	3331822	core	4	GLYATL1 /// LOC643637 /// LOC643652 /// LOC643637 /// LOC643652	4024097	209.693	201.209	498.427	2212.27	2089.62	2084.74	2930.07	3112.65	2200.79	42.3227	42.7497	62.257	76.1688	90.8563	96.9682	8220.66	0.00127394	48.8252	0.958738	1
3089382	3089360	core	5	SLC39A14 /// SLC39A14	753546	206.4	190.532	310.368	3293.66	3208.39	2678.17	4838.65	6365.68	5988.08	6884.78	6665.13	6765.6	278.309	257.367	284.024	9394.52	0.00905594	206.562	0.959095	1
3089383	3089360	core	5	SLC39A14 /// SLC39A14	4125184	1150.07	776.569	959.862	9425.81	9095.63	7881.41	10676.7	11274.8	11934.9	13933.4	12404.3	12271.2	1094.35	1186.93	1110.37	14296.1	0.0207612	890.866	0.959135	1
3089381	3089360	core	5	SLC39A14 /// SLC39A14	3312916	787.495	445.744	317.316	6627.53	5674.63	5333.28	12229.4	10276.3	10385.1	13720.4	12705.5	13269.9	662.181	668.826	607.023	17466	0.00866756	483.268	0.959527	1
3863442	3863435	core	3	POU2F2 /// POU2F2 /// POU2F2	1832955	1036.91	509.267	2144.95	5656.5	7695.68	7757.08	86.4252	94.115	143.811	141.399	131.097	158.978	877.48	1257.13	580.948	21754	0.000718599	102.637	0.960154	1
2564622	2564599	core	1	MRPS5	5463934	104.366	60.9702	45.2387	194.659	260.938	205.843	546.197	634.1	520.618	2177.72	1215.13	1172.37	3608.95	2960.18	3185.81	3831.39	0.00471058	86.4702	0.960252	1
3666604	3666601	core	3	SNTB2	3524375	9961.54	5823.25	7048.14	18715.5	15106.7	15079.3	2729.72	2039.08	2301.93	2391	2548.99	3603.83	6105.61	6210.08	5960.07	14189.5	0.00717916	2377.7	0.960338	1
3089362	3089360	core	5	SLC39A14 /// SLC39A14	3671916	1481.61	1183.28	2095.08	7242.99	5399.22	5407.52	11709.4	8851.07	8825.79	13773.2	14497.8	14113.9	1986.91	2426.4	2280.46	15251.8	0.00776171	1789.12	0.960448	1
3415325	3415320	core	2	KRT7 /// KRT7 /// KRT7 /// KRT7	5019668	9173.07	8709.14	8377.49	2000.54	2608.86	2294.36	1583.38	1652.7	1674.2	2694.69	3201.06	3637.98	6927.4	7140.83	6305.57	9767.47	0.00591362	1889.62	0.960564	1
2355621	2355615	core	2	SEC22B /// SEC22B	3865655	4241.2	5206.56	5143.78	1195.95	1392.59	1167.29	671.028	805.939	1157.8	1815.19	2049.03	1859.08	3822.48	3730.69	3993.51	5827.74	0.00607671	957.266	0.960671	1
2826392	2826343	core	4	SNX24 /// SNX24 /// SNX24 /// SNX24	4806035	208.442	607.313	280.636	2940.09	3036.88	3551.8	2548.73	3401.83	3927.49	53.3982	42.4879	31.4248	67.678	86.4981	88.9085	8560.21	0.00172504	44.9676	0.96095	1
2514252	2514216	core	3	NOSTRIN /// NOSTRIN /// NOSTRIN	4089438	722.034	2412.43	600.241	4931.93	5456.46	6138.79	37.9268	49.1009	63.7777	91.9665	57.8684	68.8124	555.372	661.506	784.848	14357.9	0.000812678	49.2565	0.961131	1
2826392	2826343	core	4	SNX24 /// SNX24 /// SNX24 /// SNX24	6513321	390.359	934.224	482.783	3659.32	5110.79	4767.67	3111.07	3375.8	4272.65	34.4554	30.9368	34.87	54.377	52.9452	100.145	7772.32	0.00282133	30.2487	0.96138	1
3863461	3863435	core	3	POU2F2 /// POU2F2 /// POU2F2	4103350	2210.4	1178.38	1574.56	7073.17	7224.84	7312.41	110.57	108.069	58.0104	217.783	259.647	190.788	1383.98	1468.02	1173.82	8573.36	0.00361896	122.895	0.961399	1
3089393	3089360	core	5	SLC39A14 /// SLC39A14	1928796	33.0522	42.7153	32.2833	810.016	952.994	969.372	1554.42	1946.57	1879.81	2011.65	2289.44	2561.67	45.43	25.6886	34.5192	3660.39	0.00573414	26.6134	0.961531	1
3730699	3730698	core	2	KCNH6 /// KCNH6 /// KCNH6 /// KCNH6	5595579	1485.98	1048.26	1053.44	278.03	252.192	188.761	222.957	161.135	187.285	384.32	297.47	380.795	891.377	900.39	953.552	1203.36	0.00658603	209.363	0.961593	1
3089386	3089360	core	5	SLC39A14 /// SLC39A14	5675657	417.628	542.501	679.588	4689.03	4864.98	5224.46	8966.68	8008.16	9419.22	11623.9	11492.8	11303.6	756.159	823.053	1093.08	14277	0.00957761	608.717	0.96178	1
3863444	3863435	core	3	POU2F2 /// POU2F2 /// POU2F2	3495859	3102.15	1904.58	2587.08	10041.1	9936.4	10268.8	367.508	592.729	308.484	483.273	589.926	697.512	2032.81	1965.76	1850.96	16210	0.00208536	440.972	0.962113	1
2514262	2514216	core	3	NOSTRIN /// NOSTRIN /// NOSTRIN	182767	1143.26	742.758	2134	6054.54	5612.5	6747.48	69.6883	46.1438	46.9132	145.523	144.013	189.335	902.98	880.081	617.489	8020.15	0.00272606	57.9635	0.962265	1
2548780	2548776	core	3	ARL6IP2 /// ARL6IP2 /// ARL6IP2	4889985	5349.9	7677.14	6511.21	11423.5	13404.5	12176.1	1024.87	934.44	1669.73	1938.97	1888.29	1765.84	5743.24	6214.7	7503.86	11580.9	0.020399	1132.77	0.962347	1
3365138	3365136	core	4	SERGEF /// SERGEF	147614	1534.16	1106.64	1058.64	6670.54	6551.16	6721.66	9264.51	10441.4	9094.82	38.9626	89.5006	95.7156	354.808	439.613	413.964	13504.5	0.00469384	113.159	0.962537	1
2548797	2548776	core	3	ARL6IP2 /// ARL6IP2 /// ARL6IP2	3123345	8223.54	9997.84	8584.08	13791	13107.7	13203.6	1792.46	1886.18	2159.93	2906.07	3438.03	2993.53	8196.98	7923.36	8585.94	12670.5	0.0241764	2024.25	0.962725	1
3666633	3666601	core	3	SNTB2	296629	1531.77	1400.95	2579.06	8049.08	8114.12	8129.46	94.8276	198.287	80.2642	238.969	200.156	212.946	954.707	1577.95	1195.19	13227.2	0.00190162	115.507	0.963205	1
3415339	3415320	core	2	KRT7 /// KRT7 /// KRT7 /// KRT7	826872	2235.33	2360.25	3193.18	836.782	973.561	1504.63	869.869	1497.58	913.415	885.052	1125.95	1026.3	1565.15	2832.03	1874.38	2252.51	0.00410326	908.244	0.96324	1
3415326	3415320	core	2	KRT7 /// KRT7 /// KRT7 /// KRT7	5626065	12300.5	7668.78	7424.29	3406.84	3309.17	2805.7	3401.03	2143.14	2908.98	3507.11	4421.06	5067.32	8190.55	7196.92	6507.21	6923.06	0.00843502	3025.63	0.96342	1
2548797	2548776	core	3	ARL6IP2 /// ARL6IP2 /// ARL6IP2	4608684	3924.69	8320.63	5296	8773.94	9629.27	9493.36	785.485	889.703	1125.14	1597.2	1538.03	1633.39	3983.13	4792.79	4873.03	9089.77	0.0188656	997.718	0.963726	1
2548780	2548776	core	3	ARL6IP2 /// ARL6IP2 /// ARL6IP2	5361118	401.216	1713.62	765.248	4124.83	5043.34	4120.58	54.0883	102.389	120.752	266.721	81.6452	72.6351	468.873	565.824	823.082	10794.8	0.000892842	87.4215	0.963789	1
2548786	2548776	core	3	ARL6IP2 /// ARL6IP2 /// ARL6IP2	2470864	11979.6	12145.6	12958.9	19426.2	19882.1	19991.3	2584.48	1981.25	2051.53	4023.27	3701.78	3743.92	11679.6	12123.5	11466.4	19605	0.0253726	2224.24	0.963855	1
3863442	3863435	core	3	POU2F2 /// POU2F2 /// POU2F2	266149	3644.52	2734.98	3597.99	11192	9706.4	9214.56	3622.66	1710.58	1675.43	1219.38	1944.02	2226.46	3109.51	3122.46	2951.9	21991.2	0.00096228	1885.27	0.963858	1
3666626	3666601	core	3	SNTB2	6084362	765.315	1257.5	851.022	3869.52	4505.85	4579.41	37.9163	40.447	64.9239	130.843	126.79	58.8194	470.352	364.036	578.356	10147.1	0.00112477	56.7661	0.964032	1
2564625	2564599	core	1	MRPS5	527736	41.2362	32.9803	27.3328	103.382	53.8857	80.5886	92.9743	165.271	166.256	582.565	352.399	263.444	1363.33	1117.97	984.301	2168.02	0.00164801	46.8468	0.964175	1
3863479	3863435	core	3	POU2F2 /// POU2F2 /// POU2F2	265455	596.985	703.194	1008.31	4408.68	4551.68	3086.74	118.703	84.7618	84.6412	138.217	108.206	76.5678	552.355	447.216	715.841	12251.8	0.000771219	89.465	0.964372	1
3089372	3089360	core	5	SLC39A14 /// SLC39A14	5256089	258.396	284.445	355.497	4155.81	4397.46	4413.68	6009.76	6154.16	6514.93	7343.28	7355.36	7201.97	299.68	256.612	369.762	9334.65	0.0128969	238.582	0.964548	1
2564619	2564599	core	1	MRPS5	5709693	164.954	160.136	196.048	1084.94	1252.88	975.456	2390.67	2521.61	2891.47	4527.43	3137.84	2617.09	4615.46	5040.52	5730.73	4744.32	0.0933894	165.334	0.964686	1
3415326	3415320	core	2	KRT7 /// KRT7 /// KRT7 /// KRT7	6237865	11140.9	6252.58	5878.33	2741.7	2607.87	2838.59	2747.55	1932.67	2643.41	2773.25	3487.96	3583.03	6715.29	5846.31	5542.93	5728.1	0.00676414	2620.38	0.96486	1
3089385	3089360	core	5	SLC39A14 /// SLC39A14	4713771	630.082	649.759	903.515	5774.07	5784.08	5338.33	9621.03	8978.49	10517.6	11014.4	11014.8	10658.3	833.367	855.327	1578.66	13312.6	0.0131844	662.168	0.965151	1
2898473	2898452	core	4	MRS2L /// MRS2L /// MRS2L	1941556	1237.42	1281.33	2380.12	6276.51	6479.16	6055.9	5775.78	4766.06	5621.08	266.149	203.826	239.259	476.91	773.506	408.834	8173.91	0.00711209	269.98	0.965156	1
2548798	2548776	core	3	ARL6IP2 /// ARL6IP2 /// ARL6IP2	6323419	602.512	1030.12	159.199	2538.9	3052.9	2987.39	44.957	76.2696	186.313	374.469	100.584	71.1827	299.981	472.287	568.568	6183.53	0.00129667	82.3899	0.965436	1
3089384	3089360	core	5	SLC39A14 /// SLC39A14	184893	466.131	367.34	328.247	4423.64	3721.47	3964.99	10307.9	8671.2	8705.83	13252.8	13777.4	12517.2	586.873	565.824	685.082	18555.4	0.0055682	421.63	0.965564	1
3089381	3089360	core	5	SLC39A14 /// SLC39A14	878946	115.408	80.2451	172.151	1931.74	1482.02	1587.01	4529.81	4612.54	4267.03	6307.98	6601.33	6085.98	180.985	146.894	210.648	10395.2	0.00406212	128.19	0.965575	1
2548779	2548776	core	3	ARL6IP2 /// ARL6IP2 /// ARL6IP2	4365274	7279.57	8461.87	7761.78	12441.4	12516.3	11578.8	2461.22	2207.37	3071.81	3256.81	2869.13	2726.08	6996.23	7051.97	7935.97	11456	0.0139346	2506.91	0.966021	1
3089393	3089360	core	5	SLC39A14 /// SLC39A14	5924711	26.4025	29.3226	37.1728	701.111	794.596	834.015	1055.94	1331.13	1440.94	3337.05	2355.82	1701	31.9833	25.2112	31.4136	3568.01	0.0046297	24.2471	0.966132	1
2898464	2898452	core	4	MRS2L /// MRS2L /// MRS2L	2347853	101.341	136.866	166.081	1169.29	1213.21	1485.17	1723.42	1827.55	2629.73	78.4165	28.4051	40.4836	42.7617	51.1718	43.8281	5758.11	0.00102747	36.0523	0.966514	1
2558199	2558150	core	1	AAK1 /// DKFZp686K16132 /// AAK1 /// AAK1 /// DKFZp686K16132	5366212	37.8426	52.2965	62.9492	136.624	132.068	85.8199	264.358	288.266	392.169	1338.92	665.335	398.111	1837.13	1058.39	1163.28	1293.57	0.0075741	69.5281	0.966539	1
3666604	3666601	core	3	SNTB2	4638138	2853.01	2429.84	2247.26	10044.1	8397.94	10037.9	556.432	320.552	635.222	299.777	413.937	603.857	1662.37	2029.98	1664.37	26037.3	0.000946845	480.427	0.966567	1
2564609	2564599	core	1	MRPS5	5581738	1059.12	859.836	1472.59	4885.61	4441.39	4939.58	6951.44	7544.85	7520.87	7475.32	6769.39	5470.43	7390.25	7918.84	9210.2	7185.56	0.277258	1118.33	0.967029	1
2548779	2548776	core	3	ARL6IP2 /// ARL6IP2 /// ARL6IP2	706593	8001.06	8723.66	7228.01	13266.1	13106.7	13635.4	1881.27	1717.07	2031.46	2093.76	2317.66	2388.77	8004.4	8084.2	7275.39	12423.6	0.0206592	1851.78	0.967057	1
2733934	2733928	core	1	COPS4 /// COPS4 /// COPS4 /// COPS4	6272783	149.623	215.863	140.904	1300.65	1353.53	1207.71	3647.44	4191.53	3630.82	4980.8	4850.06	5001.93	6552.42	8304.23	8277.56	8398.1	0.0566282	152.469	0.967157	1
3518774	3518766	core	2	EDNRB /// EDNRB /// EDNRB	6481287	835.706	2069.18	624.463	34.8801	29.2825	29.2013	52.5557	58.5309	84.3138	653.563	285.329	321.985	841.593	1552.11	1447.12	1302.72	0.0125209	28.6899	0.967169	1
2514259	2514216	core	3	NOSTRIN /// NOSTRIN /// NOSTRIN	922527	152.47	209.658	191.478	1544.48	1534.06	1525.61	27.7289	34.6674	38.6101	39.4439	31.7111	29.0776	78.9219	112.303	107.19	7740.73	0.000286669	31.0621	0.967264	1
2548789	2548776	core	3	ARL6IP2 /// ARL6IP2 /// ARL6IP2	3172676	48.1194	193.164	145.919	677.046	818.437	1014.28	31.1253	41.4108	63.8043	57.9405	55.6822	27.7607	80.6036	71.4458	83.9305	4105.49	0.000311541	44.8535	0.967292	1
3101553	3101514	core	1	TRIM55 /// TRIM55 /// TRIM55 /// TRIM55 /// TRIM55	5703763	148.577	183.266	260.517	848.039	878.19	736.159	2647.6	1988.68	2861.71	5766.46	5805.02	5216.42	11776.9	11417.9	11393.5	10315.9	0.0162511	214.643	0.967423	1
2514258	2514216	core	3	NOSTRIN /// NOSTRIN /// NOSTRIN	674534	189.44	283.95	203.969	1615.8	1841.3	1659.43	30.1141	36.593	37.3868	24.4506	38.1663	46.6698	152.9	110.925	81.0797	8540.14	0.00027477	34.7272	0.967431	1
3089381	3089360	core	5	SLC39A14 /// SLC39A14	4038006	69.2164	59.0131	91.995	794.845	858.193	827.711	1817.33	1978.57	1993.77	3174.27	3345.66	3068.14	110.064	127.63	88.0624	4802.11	0.00442349	78.6477	0.967497	1
3089383	3089360	core	5	SLC39A14 /// SLC39A14	4995297	43.5724	91.2687	63.5591	1105.22	1221.84	1277.39	1269.41	1612.12	1804.76	3016.53	2390.04	1841.69	37.091	111.157	60.1459	3011.47	0.0099329	48.6429	0.967692	1
3089362	3089360	core	5	SLC39A14 /// SLC39A14	4659631	661.411	658.991	730.317	4909.49	4638.1	3909.03	9548.18	7656.4	8444.21	13683.8	13048.4	12964.2	1172.03	740.082	999.891	15645.8	0.00787807	755.112	0.967713	1
3089384	3089360	core	5	SLC39A14 /// SLC39A14	3824659	913.446	473.926	223.354	5697.67	4439.54	4040.13	10377.5	7664.39	8898.95	13842.8	13007.4	12585.6	745.98	673.081	708.489	16898.9	0.00707743	525.538	0.968049	1
3101552	3101514	core	1	TRIM55 /// TRIM55 /// TRIM55 /// TRIM55 /// TRIM55	5939762	25.306	42.31	26.088	228.559	338.141	282.693	667.794	752.556	1426.87	2835.67	1615.38	962.779	2123.33	2399.87	3730.69	2392.7	0.0381822	27.0342	0.968176	1
3666637	3666601	core	3	SNTB2	3896100	1150.08	686.254	1623.88	5602.23	6258.93	7116.18	44.6883	79.1438	46.9132	200.573	73.7793	144.573	721.832	685.58	588.602	12603.1	0.00133455	61.839	0.968338	1
2898465	2898452	core	4	MRS2L /// MRS2L /// MRS2L	6222041	675.238	1839.28	956.603	5046.47	6413.26	6875.85	4814.51	4963.04	5374.16	181.819	43.9215	54.6496	159.695	287.879	235.676	7440.66	0.00812171	59.1825	0.968499	1
3863444	3863435	core	3	POU2F2 /// POU2F2 /// POU2F2	4199935	5037.64	3150.97	3898.21	13507	12687.7	12551.9	649.151	515.914	433.154	516.989	715.914	646.074	3149.66	3369	2707.08	14931	0.0043665	527.545	0.968782	1
3532800	3532793	core	5	PAX9 /// PAX9 /// PAX9	3654747	28.4025	42.3226	24.1728	337.596	456.17	499.046	929.599	1025.48	1015.66	1789.47	2210.92	2286.06	32.9417	44.0575	59.0476	3878.57	0.00267682	31.4231	0.969018	1
2733942	2733928	core	1	COPS4 /// COPS4 /// COPS4 /// COPS4	4098640	118.158	177.16	298.568	780.15	937.212	850.761	1583.16	2318.95	1828.99	3173.51	2321.27	2997.1	3721.94	4218.69	3556.9	3546.04	0.0881692	179.28	0.969387	1
3863456	3863435	core	3	POU2F2 /// POU2F2 /// POU2F2	4202713	474.943	563.429	1061.55	4315.91	4626.78	3918.93	126.265	56.5319	71.5821	107.736	166.791	107.97	438.879	161.231	226.065	22287	0.000267864	78.341	0.969504	1
3415344	3415320	core	2	KRT7 /// KRT7 /// KRT7 /// KRT7	3697971	3617.06	2973.83	2617.74	1076.69	1135.89	1078.22	1071.72	941.106	1122.29	821.444	1343.26	1271.96	2471.71	2357.96	2799.21	2841.13	0.00528997	1034.86	0.969639	1
3308290	3308241	core	4	GFRA1 /// GFRA1 /// LOC143381	3063836	713.373	582.802	1321.88	5199.3	5570.69	6525.02	5289.95	6891.71	5020.87	42.3227	45.7497	40.257	137.347	210.687	182.424	8555.81	0.0050591	46.6887	0.969713	1
3365138	3365136	core	4	SERGEF /// SERGEF	1615130	758.215	725.768	1211.7	4370.48	4935.34	5292.4	4947.98	7089.16	4956.64	32.257	47.9368	79.1481	196.187	214.093	278.362	7186.89	0.00650616	54.2404	0.969714	1
2320403	2320392	core	3	C1orf187 /// C1orf187 /// C1orf187	1063641	1739.9	1699.2	3082.58	6683.59	6666.12	7480.36	43.5089	54.5194	38.1582	266.885	206.303	148.494	1651.92	1644.72	1597.78	6049.37	0.00969803	46.5209	0.969837	1
3089386	3089360	core	5	SLC39A14 /// SLC39A14	1454541	70.3453	132.689	115.497	1123.87	1190.09	1260.16	2027.7	2293.18	2294.69	1775.81	2051.07	1872.82	91.2588	109.562	168.18	2578.27	0.0158899	91.0403	0.969936	1
2514238	2514216	core	3	NOSTRIN /// NOSTRIN /// NOSTRIN	4659934	378.486	1120.28	196.048	2650.36	3324.7	3296.45	30.4173	27.93	35.3587	35.4506	42.1663	29.6698	246.776	258.396	324.055	13429	0.000396912	28.8214	0.969973	1
3101542	3101514	core	1	TRIM55 /// TRIM55 /// TRIM55 /// TRIM55 /// TRIM55	2959400	42.1626	34.6638	28.5429	67.5276	77.4061	47.0466	70.0305	93.2024	179.928	300.186	240.113	215.542	606.374	571.681	465.881	1180.68	0.00152988	45.3403	0.970042	1
2548793	2548776	core	3	ARL6IP2 /// ARL6IP2 /// ARL6IP2	1964347	4290.72	4710.63	5928.04	11469.8	13364.8	12431	555.528	549.927	978.138	992.67	833.408	856.801	4135.89	3842.62	4461.84	11209.7	0.0107401	580.554	0.970222	1
2548793	2548776	core	3	ARL6IP2 /// ARL6IP2 /// ARL6IP2	1159968	762.83	1518.14	1397.62	5165.12	5267.5	5943.54	124.65	211.087	217.568	295.415	236.273	120.036	948.837	1048.46	1376	8340.41	0.00220548	213.032	0.970311	1
2514238	2514216	core	3	NOSTRIN /// NOSTRIN /// NOSTRIN	4199174	255.823	650.508	299.218	2310.86	2880.88	3186.3	29.0454	41.0047	25.5678	35.4506	45.1663	31.6698	128.874	131.247	251.518	15365.7	0.000237427	28.1626	0.97034	1
3331854	3331822	core	4	GLYATL1 /// LOC643637 /// LOC643652 /// LOC643637 /// LOC643652	1148911	824.855	745.104	2162.77	5518.01	5363.12	5537.81	5044.89	8491.02	5649.75	55.5895	63.2969	57.4806	230.337	203.806	235.456	8559.07	0.0056573	65.2766	0.970451	1
3308338	3308241	core	4	GFRA1 /// GFRA1 /// LOC143381	388287	1143.26	955.758	2160	5999.86	6569.73	6682.74	5894.39	8990.44	6405.87	27.4523	34.8613	33.9388	336.175	336.346	278.378	7612.77	0.0124665	36.022	0.97048	1
2826368	2826343	core	4	SNX24 /// SNX24 /// SNX24 /// SNX24	3876876	465.326	863.25	575.369	3060.43	3543.17	3690.25	2509	3214.81	2643.86	73.0457	44.4544	50.8717	139.924	117.234	125.447	4238.39	0.00705389	52.9628	0.970745	1
2826366	2826343	core	4	SNX24 /// SNX24 /// SNX24 /// SNX24	10857	730.882	1257.23	1558.23	4461.99	4244.42	4224.36	3691.57	6322.22	4031.67	86.6903	109.957	63.4021	421.793	422.871	431.9	4084.82	0.0290659	92.9203	0.970803	1
3331830	3331822	core	4	GLYATL1 /// LOC643637 /// LOC643652 /// LOC643637 /// LOC643652	1069589	1080.53	1051.13	1985.42	5915.6	5534.02	6536.3	5248.48	8321.02	5982.93	33.4506	38.1663	41.6698	314.359	446.017	286.3	7122.13	0.0119578	41.0189	0.971051	1
3666630	3666601	core	3	SNTB2	5364550	3173.53	4030.94	2808.36	9507.42	8973	10026.6	126.945	128.504	206.518	445.219	451.131	326.81	2466.12	1703.67	2039.72	8601.49	0.00947366	151.195	0.971287	1
2548789	2548776	core	3	ARL6IP2 /// ARL6IP2 /// ARL6IP2	5095413	27.7867	56.4578	63.3364	231.604	189.294	227.063	29.2314	38.9674	27.4633	28.4399	33.636	29.1468	34.7262	51.3417	28.5896	1346.86	0.000262284	27.1101	0.971352	1
3308290	3308241	core	4	GFRA1 /// GFRA1 /// LOC143381	2075913	346.823	650.508	1233.22	3975.8	4790.14	5078.09	4205.23	6652.02	4633.6	35.4554	24.9368	34.87	158.614	161.653	183.378	7247.25	0.00547713	38.2682	0.971952	1
3101553	3101514	core	1	TRIM55 /// TRIM55 /// TRIM55 /// TRIM55 /// TRIM55	6341162	319.717	254.5	362.544	1129.7	1070.65	877.278	3148.76	1957.15	3309.73	6859.42	6774.53	5960.19	11700.6	11325.9	11839	10570.5	0.0171187	380.762	0.972064	1
2564608	2564599	core	1	MRPS5	4408399	45.8662	36.9168	40.4612	52.4752	70.1844	68.8783	81.0414	147.32	161.852	383.338	237.24	199.156	578.653	479.756	549.991	651.936	0.00454337	49.7245	0.972112	1
2774909	2774900	extended	5	MGC10646 /// MGC10646 /// MGC10646 /// MGC10646 /// MGC10646	5062272	161.17	169.319	373.48	4063.45	4216.52	4428.59	3526.79	5132.14	3651.08	4111.97	3675.34	3580.9	36.3176	34.6588	42.7286	5074.42	0.0228836	34.6201	0.972143	1
3047598	3047581	core	5	INHBA /// INHBA /// INHBA	2445660	77.9441	270.982	73.3908	2295.51	2181.04	3185.19	5073.3	5519.68	5452.44	5105.12	5213.98	5251.92	43.91	36.0174	59.8596	8901.62	0.00615185	37.7872	0.972206	1
2514247	2514216	core	3	NOSTRIN /// NOSTRIN /// NOSTRIN	651421	107.213	203.399	282.262	1433.77	1602.7	1485.58	49.9205	35.6301	28.4991	48.4552	37.0891	35.7351	70.0638	86.63	151.062	8052.43	0.000258306	33.1923	0.972353	1
3089384	3089360	core	5	SLC39A14 /// SLC39A14	2266487	1044.08	574.017	829.208	7246.8	6646.21	6682.54	11020.7	11582.3	11710.5	12669.4	13472.8	11899.4	969.298	981.831	1312.43	15291.8	0.0140687	788.89	0.972595	1
3331854	3331822	core	4	GLYATL1 /// LOC643637 /// LOC643652 /// LOC643637 /// LOC643652	319877	654.066	1087.57	1888.86	3698.24	3735.09	3718.38	2830.92	7234.56	2346.96	40.4165	41.4051	34.4836	214.408	349.784	371.538	3497.92	0.0342591	41.7462	0.972708	1
3666634	3666601	core	3	SNTB2	567648	7224.12	6834.83	8827.71	14169.3	15289.2	15284	763.963	698.525	674.933	1097.14	1537.79	1550.3	6293.67	7040.31	6127.83	14026.3	0.0187182	769.911	0.972794	1
3666625	3666601	core	3	SNTB2	3107077	4541.22	6442.31	4686.59	11320.2	11244.2	11828.5	224.989	239.914	379.196	890.301	742.179	819.222	4237.41	4057.01	3424.01	10216.3	0.0196032	260.4	0.972853	1
3089383	3089360	core	5	SLC39A14 /// SLC39A14	3193181	72.9893	159.194	102.728	1703.5	1800.61	2015.29	2533.2	2958.93	3060.5	3595.49	2863.06	2449.14	75.1308	73.9982	156.913	4026.69	0.0127857	63.8268	0.973056	1
2774909	2774900	extended	5	MGC10646 /// MGC10646 /// MGC10646 /// MGC10646 /// MGC10646	3116536	104.352	83.9085	80.7471	2515.94	2307.1	2202.99	4258.78	3878.57	4296.58	7064.16	6121.85	6154.67	72.8089	23.6244	65.1265	9442.83	0.00541857	53.6026	0.973158	1
2898474	2898452	core	4	MRS2L /// MRS2L /// MRS2L	3487045	2407.41	2275.14	1791.2	9643.53	8580.7	9352.4	9426.04	10185.5	10028.3	437.676	240.582	274.842	770.033	845.394	589.782	12866	0.00895102	326.08	0.973164	1
3331854	3331822	core	4	GLYATL1 /// LOC643637 /// LOC643652 /// LOC643637 /// LOC643652	928314	1603.33	1503.71	2855.32	6540.51	6498.02	6237.69	5718.14	8101.08	6141.3	43.4566	36.0126	31.8019	440.418	549.561	565.107	5924.26	0.0333827	36.8107	0.97317	1
3593356	3593339	core	2	GALK2 /// GALK2 /// GALK2 /// GALK2 /// RBBP8	3578861	2837.29	6471.64	2155.05	108.257	266.262	150.086	467.804	635.55	535.97	2552.78	1723.03	1909.32	3435.25	5163.19	4230.13	4137.87	0.0394637	154.734	0.973175	1
3863443	3863435	core	3	POU2F2 /// POU2F2 /// POU2F2	1069221	743.508	625.969	805.044	3807.13	3381.48	4379.23	70.5557	27.5309	70.3138	69.9475	106.518	64.6497	522.151	627.194	329.714	9023.89	0.00106905	64.2426	0.973233	1
2826366	2826343	core	4	SNX24 /// SNX24 /// SNX24 /// SNX24	443637	642.159	854.266	671.34	2826.76	2277.11	2970.03	3014.59	3938.01	3217.86	69.7786	75.9993	46.7693	216.612	348.735	221.162	4088.84	0.00865145	83.323	0.973266	1
3415344	3415320	core	2	KRT7 /// KRT7 /// KRT7 /// KRT7	5889325	3715.41	3946.44	3264.37	1360.82	1292.22	1271.33	1352.11	1093.93	1294.21	1495.45	1564.63	1597.31	3057.55	2931.16	3145.2	3609.85	0.00531308	1245.51	0.973292	1
2733945	2733928	core	1	COPS4 /// COPS4 /// COPS4 /// COPS4	5012717	77.7055	90.0103	70.9929	203.599	267.897	281.536	792.548	661.838	1112.86	2721.63	2341.59	2260.51	5247.39	5022.5	6135.26	6811.59	0.00446264	103.705	0.973405	1
3089381	3089360	core	5	SLC39A14 /// SLC39A14	4825827	775.288	461.944	297.817	6141.16	5420.82	4558.69	11981.8	7921.89	9456.06	13085.8	13226.4	13904	522.475	571.354	551.253	16671.1	0.00897077	432.327	0.973424	1
3308289	3308241	core	4	GFRA1 /// GFRA1 /// LOC143381	1164782	163.011	224.557	431.224	1724	2098.69	2054.62	3164.82	5395.84	3166.48	42.3227	40.7497	53.257	69.0992	61.4064	52.1073	9872.89	0.00104573	40.8548	0.97352	1
2898456	2898452	core	4	MRS2L /// MRS2L /// MRS2L	2435624	228.944	135.982	272.391	1791.6	1773.64	1609.69	4086.96	4120.32	3770.97	102.908	85.9544	85.8716	145.683	97.4501	64.4264	16802.9	0.000569404	79.1469	0.973548	1
3308274	3308241	core	4	GFRA1 /// GFRA1 /// LOC143381	106861	100.364	105.357	211.158	500.815	682.086	848.782	840.217	3085.91	897.615	26.4363	29.5609	32.2157	34.7262	64.3417	32.5896	1939.25	0.00208065	27.7656	0.973553	1
2514247	2514216	core	3	NOSTRIN /// NOSTRIN /// NOSTRIN	665943	1672.71	2988.6	1648.31	6410.35	6872.99	6221.58	37.9205	58.6301	35.4991	172.819	146.291	110.569	1505.03	1820.4	1880.65	5774.69	0.00922413	38.2737	0.973563	1
2548794	2548776	core	3	ARL6IP2 /// ARL6IP2 /// ARL6IP2	6354676	3007.84	6645.53	3603.43	8098.28	10699.2	10103.4	203.135	235.874	372.885	1307.22	559.164	533.922	2269.6	2778.32	3018.09	9137.82	0.0105511	265.17	0.973664	1
2733948	2733928	core	1	COPS4 /// COPS4 /// COPS4 /// COPS4	5939708	63.3426	134.08	101.364	289.559	347.298	295.469	809.362	917.521	1083.79	3385.66	1866.18	2008.92	4735.12	5755.05	4550.93	5351.6	0.00599143	131.874	0.973825	1
3047585	3047581	core	5	INHBA /// INHBA /// INHBA	1359583	101.362	98.7442	64.0683	1955.09	1785.65	2001.93	6108.68	5113.08	5862.57	9016.89	12041.9	10857.3	127.075	98.838	126.457	22856.4	0.00207401	93.5161	0.974094	1
3047585	3047581	core	5	INHBA /// INHBA /// INHBA	1031739	249.855	132.347	104.705	2573.04	2302.1	2442.89	6500.62	6199.08	6032.51	9695.02	10826.4	10933	164.96	200.366	72.5576	18920.1	0.0031179	123.79	0.974192	1
2564608	2564599	core	1	MRPS5	2186360	42.8426	52.2965	97.9492	192.792	247.977	268.387	691.597	964.125	794.701	1057.32	1047.62	797.652	1607.22	1870.67	1586.81	1649.65	0.0475013	54.1749	0.974236	1
3365180	3365136	core	4	SERGEF /// SERGEF	725970	7557.27	3211.79	4019.61	14664	13370.1	14032.1	15167.6	16329.8	16117.6	184.136	243.95	236.962	1170.07	1319.1	1242.34	16395.2	0.0194521	259.252	0.974417	1
2733949	2733928	core	1	COPS4 /// COPS4 /// COPS4 /// COPS4	4757208	44.8922	45.5407	62.9609	144.548	192.2	191.13	651.102	601.586	764.892	2110.92	1701.98	1210.27	3476.67	3049.26	3432.44	3413.84	0.00986603	54.953	0.974634	1
2898474	2898452	core	4	MRS2L /// MRS2L /// MRS2L	2348291	2252.18	1258.9	2560.67	8780.15	8758.15	9553.47	9639.16	9961.67	11117.1	448.611	234.325	210.812	751.222	733.051	502.206	12184.1	0.00987014	277.521	0.97473	1
2514259	2514216	core	3	NOSTRIN /// NOSTRIN /// NOSTRIN	2319762	289.099	297.277	327.905	2650.2	2513.58	2133.36	29.7892	29.855	35.1485	60.4483	32.7862	29.0082	159.571	103.433	154.798	12040.7	0.000304876	28.0593	0.974742	1
3365137	3365136	core	4	SERGEF /// SERGEF	3786208	52.4448	88.5234	91.0788	326.544	360.71	751.966	386.848	750.716	323.174	30.4483	33.7862	28.0082	27.7262	40.3417	36.5896	570.339	0.00521146	29.9702	0.97487	1
2514228	2514216	core	3	NOSTRIN /// NOSTRIN /// NOSTRIN	4250339	941.353	1967.26	971.819	4510.45	4951.31	4415.92	32.9205	35.6301	38.4991	146.689	82.4841	91.1277	775.954	636.313	732.798	5925.7	0.0030331	39.6582	0.974918	1
3365192	3365136	core	4	SERGEF /// SERGEF	2065444	468.657	450.229	267.319	2705.51	3269.92	2822.9	4326.8	5949.06	4668.23	127.311	158.253	179.631	260.474	202.422	140.456	11972.9	0.00135398	157.362	0.974956	1
2548779	2548776	core	3	ARL6IP2 /// ARL6IP2 /// ARL6IP2	6543769	5020.68	7112.66	6270.87	7438.83	10595.4	9810.32	1104.11	1108.72	1957.64	2482.71	1894.2	1719.04	4083.77	5398.08	5317.9	9251.08	0.0227532	1214.35	0.975348	1
3863477	3863435	core	3	POU2F2 /// POU2F2 /// POU2F2	509374	1483.15	1189.09	1328.96	5587.69	5489.49	5434.67	66.7182	56.7343	30.7729	185.231	122.52	141.569	1075.55	946.819	734.305	6695.85	0.00368239	64.657	0.97537	1
2898471	2898452	core	4	MRS2L /// MRS2L /// MRS2L	5054698	2082.27	749.644	1206.54	7570.64	8634	6724.09	9154.19	8371.64	8684.97	271.462	156.83	155.821	485.81	354.586	281.705	14941.5	0.00372954	174.629	0.975403	1
3331849	3331822	core	4	GLYATL1 /// LOC643637 /// LOC643652 /// LOC643637 /// LOC643652	1087435	403.386	501.208	1164.67	3200.45	3464.26	3400.45	3209.65	6236.22	2960.18	27.4363	28.5609	35.2157	168.259	109.562	113.18	5042	0.00566945	30.8914	0.975543	1
2514230	2514216	core	3	NOSTRIN /// NOSTRIN /// NOSTRIN	4004425	5998.44	3924.38	4720.21	14032.5	13416.8	13189.4	508.745	355.242	399.007	491.423	591.379	504.89	4243.08	2905.3	3910.76	13776.8	0.00721151	375.432	0.975569	1
2898471	2898452	core	4	MRS2L /// MRS2L /// MRS2L	3344015	1426	1923.67	2918.27	7427.78	9035.21	8459.5	6785.65	7222.3	8454.91	422.783	259.647	157.788	482.194	530.786	537.951	10133.1	0.00908243	278.459	0.975649	1
2514230	2514216	core	3	NOSTRIN /// NOSTRIN /// NOSTRIN	2360408	5083.3	2501.07	3193.17	13081.2	12734.3	11606.8	426.446	300.339	486.566	408.406	448.181	445.733	3413.2	2062.06	2191.56	23413	0.0016912	413.294	0.975783	1
2898474	2898452	core	4	MRS2L /// MRS2L /// MRS2L	5300286	1664.43	2377.09	2721.09	7840.2	8794.19	8367.81	6744.7	8616.78	8159.24	334.685	217.34	219.216	565.306	726.981	731.72	9328.56	0.0163291	246.048	0.975829	1
2898471	2898452	core	4	MRS2L /// MRS2L /// MRS2L	3840470	1977.58	2047.03	1987.64	7814.15	7985.47	7166.06	7257.99	6301.51	8894.04	336.729	292.57	198.974	649.512	601.712	633.158	9561.04	0.00991244	327.327	0.975908	1
2514239	2514216	core	3	NOSTRIN /// NOSTRIN /// NOSTRIN	6045328	1999.6	2000.95	3085.55	7942.42	7781.05	8050.17	36.9268	54.1009	47.7777	201.895	193.536	101.542	1573.92	2084.72	1597.78	7216.4	0.00739426	51.1431	0.975909	1
2548803	2548776	core	3	ARL6IP2 /// ARL6IP2 /// ARL6IP2	5064416	1157.61	1854	1873.16	6700.35	7060.34	6322.4	60.7138	112.516	153.419	494.607	204.167	167.382	1121.89	1440.77	1451.59	7488.69	0.00481221	119.02	0.975986	1
3089373	3089360	core	5	SLC39A14 /// SLC39A14	4859462	181.047	183.343	200.53	3169.05	2986.89	2919.71	5057.58	5017.01	6052.21	8324.97	7609.93	6439.3	200.808	166.762	180.515	10046.6	0.00761464	145.752	0.976065	1
2548786	2548776	core	3	ARL6IP2 /// ARL6IP2 /// ARL6IP2	53864	9186.19	8721.75	8716.46	14438.3	16001.1	14101.6	1875.54	1727.57	1676.23	1961.35	2158.91	2102.93	8353.07	8291.48	8486.99	13391.2	0.0214766	1664.16	0.976103	1
3863477	3863435	core	3	POU2F2 /// POU2F2 /// POU2F2	2549734	706.714	876.723	550.416	3013.83	3317.46	3271.68	63.2233	46.2247	36.1782	126.698	90.6163	78.7489	449.408	454.784	359.538	6199.82	0.0015644	54.8002	0.976201	1
2548826	2548776	core	3	ARL6IP2 /// ARL6IP2 /// ARL6IP2	2903945	2865.44	2135.26	3712.38	11163.1	11195	10218.8	336.074	276.69	463.522	532.743	258.723	253.635	1689.41	1702.8	1624.85	23889.9	0.00135834	279.219	0.976378	1
2548786	2548776	core	3	ARL6IP2 /// ARL6IP2 /// ARL6IP2	2626909	6682.07	7241.02	7865.72	14422.9	16889.7	14655.9	970.108	794.738	1154.3	1710.78	1554.61	1361.03	6473.18	6225.93	6804.45	13414.1	0.0168809	1014.39	0.976481	1
3415323	3415320	core	2	KRT7 /// KRT7 /// KRT7 /// KRT7	2925463	4139.06	5066.08	3327.8	638.285	804.541	713.261	591.088	692.968	612.708	909.587	1034.55	909.227	2704.35	2554.04	1995.85	6920.21	0.00223733	626.786	0.976694	1
2548794	2548776	core	3	ARL6IP2 /// ARL6IP2 /// ARL6IP2	2873189	2292.06	5171.87	3369.64	8097.53	8210.58	8950.7	347.888	454.979	563.122	820.822	582.001	516.034	2484.1	2698.38	3009.04	7934.38	0.00900126	455.008	0.976809	1
3722893	3722872	core	1	RPIP8 /// RPIP8	6141296	700.952	964.751	576.186	1725.33	1121.79	1886.67	6107.61	4139.06	4823.69	8050.85	8430.15	9017.28	13606.9	13799.5	13752.7	12446	0.0192316	825.767	0.97687	1
2514262	2514216	core	3	NOSTRIN /// NOSTRIN /// NOSTRIN	358600	2050.75	1943.63	3354.71	8994.31	9661.35	9199.69	55.3378	42.3745	37.683	242.306	134.829	121.346	1808.15	1887.85	2316.25	10247.5	0.00445676	42.7762	0.976896	1
2548789	2548776	core	3	ARL6IP2 /// ARL6IP2 /// ARL6IP2	4613620	405.909	1501.97	504.223	3709.47	5025.92	3946.54	38.5389	29.7049	63.7199	202.046	49.4544	50.8717	296.611	212.419	413.464	15919.5	0.00041302	38.6445	0.977033	1
3089385	3089360	core	5	SLC39A14 /// SLC39A14	5565866	889.873	605.472	884.895	7100.07	7519.37	6699.26	10680.4	9993.39	12632.5	15396.2	13778	13127.1	923.284	976.452	1315.19	15518.3	0.0144696	804.922	0.977222	1
3666625	3666601	core	3	SNTB2	1847338	2940.1	5408.82	2645.85	7815.65	7892.8	7695.63	195.113	303.147	242.87	617.617	362.627	423.348	2441	3140.91	2434.95	7118.86	0.0107476	252.29	0.977231	1
3047598	3047581	core	5	INHBA /// INHBA /// INHBA	5815007	34.0884	41.3612	64.7138	854.494	866.186	1325.07	1419.35	1529.22	1640.65	3718.8	3138.97	2802.09	65.0583	38.8673	32.8901	4694.87	0.00410969	31.3723	0.977251	1
3089385	3089360	core	5	SLC39A14 /// SLC39A14	2370997	478.688	403.755	492.673	4893.03	4458.07	4130.16	10641.6	8151.37	9528.12	13317.7	13629.5	13229.1	609.184	534.27	879.736	17569.2	0.00718766	475.06	0.97734	1
3863479	3863435	core	3	POU2F2 /// POU2F2 /// POU2F2	989789	544.065	700.286	637.642	3833.85	3698.38	2641.21	74.4311	66.2872	42.8422	96.3893	89.6617	115.059	391.444	303.067	443.836	11568.6	0.000660025	73.3422	0.977429	1
2898456	2898452	core	4	MRS2L /// MRS2L /// MRS2L	246918	1656.5	969.52	1471.14	8305.53	7428.44	9332.33	12463.5	14313.1	14329.6	217.896	350.231	409.114	680.841	653.939	509.516	32113.5	0.00168713	404.861	0.977498	1
2564614	2564599	core	1	MRPS5	3510810	84.0752	102.232	170.974	651.124	761.659	712.875	2023.44	2026.66	2650.35	3802.05	3473.81	2866.03	5167.26	5023.06	5849.3	4677.03	0.0549856	104.856	0.9775	1
3308341	3308241	core	4	GFRA1 /// GFRA1 /// LOC143381	2045418	4990.86	2967.41	4780.18	11911.5	12745.8	12572.5	16245.2	17065.5	16499	2316.65	3132.98	3632.92	3466.49	4655.94	2534.72	20911.9	0.00431955	3117.43	0.977682	1
2774908	2774900	extended	5	MGC10646 /// MGC10646 /// MGC10646 /// MGC10646 /// MGC10646	3894659	62.9449	55.6706	126.142	1358.21	1298.97	1574.47	2040.75	1978.93	2218.28	2455.22	2422.25	2698.64	31.7262	41.3417	36.5896	3351.85	0.0104673	31.9973	0.977791	1
2514230	2514216	core	3	NOSTRIN /// NOSTRIN /// NOSTRIN	1178474	5957.4	3317.94	4583.25	13580.8	13498.1	13831.1	446.42	462.835	310.614	409.241	447.131	480.787	3639.35	2656.85	3212.32	16917.8	0.00423193	399.624	0.977818	1
2898473	2898452	core	4	MRS2L /// MRS2L /// MRS2L	3303245	2559.62	2164.33	3859	9559.9	9680.67	9611.75	8132.54	8406.82	8710.9	648.193	427.028	342.582	763.863	875.864	766.358	11212.1	0.0103101	454.11	0.977857	1
3666638	3666601	core	3	SNTB2	5328996	3214.11	2541.21	4417.19	11501.3	12772.2	13223.8	97.6121	107.925	242.045	500.24	329.857	212.795	1824.88	1921.3	2386.84	16033.7	0.00347846	128.129	0.977899	1
3365182	3365136	core	4	SERGEF /// SERGEF	669444	717.761	449.31	388.419	4055.44	3756.75	3984.12	6520.29	7734.2	6431.02	55.5895	59.2969	58.4806	117.31	153.046	115.388	19346.1	0.00110937	61.116	0.977938	1
3047586	3047581	core	5	INHBA /// INHBA /// INHBA	1373144	39.2414	107.735	86.3376	1706.88	1920.51	2243.65	2352.28	4726.4	3431.06	2810.93	3492.49	2963.21	33.5782	39.5149	35.5544	4515.06	0.0118017	32.2579	0.97794	1
2514263	2514216	core	3	NOSTRIN /// NOSTRIN /// NOSTRIN	2061757	363.116	707.102	784.601	2885.98	3256.54	3371.17	30.9205	35.6301	36.4991	82.2913	46.8419	25.2025	388.03	512.385	596.418	5920.42	0.00174257	33.4878	0.977982	1
3308309	3308241	core	4	GFRA1 /// GFRA1 /// LOC143381	4784367	368.456	365.161	447.203	2353.26	2801.45	3437.35	4656.38	4403.46	4347.91	36.3227	45.7497	52.257	107.711	39.1353	130.019	10605.3	0.00160799	51.2199	0.978075	1
3863478	3863435	core	3	POU2F2 /// POU2F2 /// POU2F2	5958609	1819.55	4982.42	1237.89	3748.5	4242.02	4975.08	32.1624	31.7799	32.9359	631.277	371.708	368.458	2273.64	2078.78	2528.8	4063.55	0.0392594	32.3838	0.978149	1
3365182	3365136	core	4	SERGEF /// SERGEF	2242009	697.073	743.827	1043.01	4720.08	4516.33	5152.19	4739.18	5350.12	4875.82	65.3227	27.7497	44.257	169.017	195.653	128.37	7532.69	0.00544906	48.2408	0.978157	1
3308289	3308241	core	4	GFRA1 /// GFRA1 /// LOC143381	2113560	3217.09	1811.83	2215.51	11084.9	10295.3	9320.73	16640.7	13304.3	15494.6	168.738	201.197	256.979	622.007	678.737	720.9	22151.8	0.00473719	244.792	0.978241	1
3863479	3863435	core	3	POU2F2 /// POU2F2 /// POU2F2	1282072	2018.31	1921.85	2573.26	7910.99	8011.42	6761.62	77.9264	84.4304	65.5847	180.415	168.273	268.036	1529.72	1555.14	2314.84	9028.52	0.00446392	82.7212	0.978254	1
3047587	3047581	core	5	INHBA /// INHBA /// INHBA	4112112	133.96	108.908	52.9774	581.48	565.731	612.246	942.223	693.11	1154.23	1815.68	1846.54	1738.68	167.664	132.882	138.433	2065.98	0.00691893	114.659	0.978292	1
3089361	3089360	core	5	SLC39A14 /// SLC39A14	3354096	484.873	330.974	323.761	6370.08	6340.15	4942.55	10779.8	11398.7	10572.2	15503.1	13641.5	12723.6	243.099	256.018	162.752	18633.9	0.00891449	205.865	0.978336	1
3365138	3365136	core	4	SERGEF /// SERGEF	4335827	745.876	543.112	582.887	4819.6	5024.59	4986.29	6948.13	5762.53	7258.4	101.819	57.9215	35.6496	83.1604	134.805	194.291	17012.2	0.00166088	61.0018	0.978348	1
3101552	3101514	core	1	TRIM55 /// TRIM55 /// TRIM55 /// TRIM55 /// TRIM55	3185260	36.1254	50.0107	29.1335	424.203	430.589	447.493	1327.54	1361.54	2445.41	4733.94	4144.92	3721.91	4891.01	5098.28	5459.28	4599.37	0.0328887	37.1323	0.978545	1
2733953	2733928	core	1	COPS4 /// COPS4 /// COPS4 /// COPS4	4335187	27.306	33.31	30.088	73.3554	109.141	119.982	303.078	494.547	616.638	1349.22	798.997	589.095	1905.49	1521.91	2818.27	1726.33	0.0136115	33.9509	0.978583	1
3308289	3308241	core	4	GFRA1 /// GFRA1 /// LOC143381	3836882	296.186	428.674	696.312	3108.92	3866.72	4065.07	4165.07	4508.81	4467.02	51.4296	27.4106	23.353	75.7768	72.3017	124.924	10115.6	0.00212732	27.8375	0.978597	1
2564622	2564599	core	1	MRPS5	1424523	152.339	114.242	226.656	671.243	480.608	694.844	2377.76	2747.84	1993.64	4993.82	4192.48	4934.79	8535.41	8536.84	8055.28	7789.42	0.0206103	168.902	0.978722	1
3863478	3863435	core	3	POU2F2 /// POU2F2 /// POU2F2	6260828	1866.2	4490.98	866.307	4262.85	4217.74	5046.86	31.9755	45.8175	31.0426	679.106	357.636	419.131	2227.35	2094.55	2617.49	3985.65	0.0456668	32.1719	0.978775	1
3047583	3047581	core	5	INHBA /// INHBA /// INHBA	883494	253.031	133.766	178.099	5766.59	5739.6	5954.15	10046.6	10408.1	11211.1	13741.4	13079.4	13060.3	69.3921	61.1833	69.0852	20329.3	0.00627282	62.3123	0.978846	1
3308276	3308241	core	4	GFRA1 /// GFRA1 /// LOC143381	4202736	1924.54	1762.32	2802.05	8430.12	8353.53	8770.52	6483.29	7654.17	6717.39	49.3982	42.4879	41.4248	490.084	388.999	488.943	7780.92	0.0223957	43.57	0.97893	1
2514242	2514216	core	3	NOSTRIN /// NOSTRIN /// NOSTRIN	5241396	2225.3	5455.23	2156.19	6541.25	6421.28	6891.24	46.0335	63.0997	65.524	419.793	200.967	150.181	2068.23	2320.69	2723.94	5920.48	0.0126262	62.6471	0.978932	1
3101552	3101514	core	1	TRIM55 /// TRIM55 /// TRIM55 /// TRIM55 /// TRIM55	6477419	28.0169	44.0731	36.8416	207.464	310.044	238.891	763.035	846.882	1901.88	3058.61	2349.76	1705.19	3140.9	3583.11	3559.04	3213.01	0.021099	39.4519	0.979052	1
3365139	3365136	core	4	SERGEF /// SERGEF	4033423	2763.01	952.024	1283.87	8832.25	8084.99	8080.58	12937.6	11712.4	11891.7	252.051	356.087	292.543	474.511	429.346	436.221	26043	0.00192172	300.562	0.979096	1
2564629	2564599	core	1	MRPS5	1877563	298.472	173.98	244.773	1402.21	1385.23	1115.68	4588.93	3841.26	5697.32	6810.1	8332.77	7756.45	12418.4	11888.2	13340.1	11406	0.0382273	256.203	0.979147	1
2826366	2826343	core	4	SNX24 /// SNX24 /// SNX24 /// SNX24	4373087	579.92	1065.12	342.384	3745.28	3937.18	3716.75	3539.18	4048.22	3775.57	70.5895	43.2969	57.4806	114.28	118.525	120.469	6636.06	0.00402985	58.4954	0.979266	1
2548797	2548776	core	3	ARL6IP2 /// ARL6IP2 /// ARL6IP2	1152629	6215.46	8675.51	9197.37	12735.1	14565.8	14445.4	1349.88	1466.8	1546.23	2351.77	2477.05	2205.72	7232.06	7909.66	7819.76	13076.7	0.0246335	1537.51	0.979299	1
2826393	2826343	core	4	SNX24 /// SNX24 /// SNX24 /// SNX24	1442063	1653.35	1876.57	2807.54	8372.35	8204.95	8408.03	8258.69	10088.1	10182.4	185.12	160.642	153.741	379.513	528.323	597.391	13354	0.00724851	186.12	0.979308	1
2733951	2733928	core	1	COPS4 /// COPS4 /// COPS4 /// COPS4	3784292	99.3655	69.9702	69.2387	208.123	261.9	274.759	938.983	964.927	1491.59	2471.65	2386.2	2183.17	4997.83	4852.63	4811.85	4941.35	0.00930757	83.6775	0.979425	1
3089384	3089360	core	5	SLC39A14 /// SLC39A14	5389572	73.4448	83.5234	189.079	1215.74	1492.76	1056.52	2551.82	2214.59	2457.65	5169.43	4783.88	4490.66	94.6034	93.1957	145.295	7052	0.00421475	74.4821	0.979492	1
3666605	3666601	core	3	SNTB2	6417334	6731.16	4717.67	4697.21	13613.3	14087.5	15245.4	705.981	268.883	389.689	800.727	632.959	595.194	3406.27	3941.74	3110.91	15161	0.00585264	414.618	0.979588	1
3666634	3666601	core	3	SNTB2	6483607	619.743	722.443	625.248	3078.05	3774.72	4109.97	44.7305	62.1959	59.6832	100.689	78.4841	91.1277	352.525	354.211	332.576	12965.1	0.000566495	66.7626	0.979602	1
2514242	2514216	core	3	NOSTRIN /// NOSTRIN /// NOSTRIN	3438509	2109.24	5069.71	2560.02	6705.43	7254.27	7262.46	40.7182	88.7343	53.7729	303.188	316.367	207.339	2208.41	2388.93	2799.87	6801.14	0.0149746	55.7082	0.979759	1
2898474	2898452	core	4	MRS2L /// MRS2L /// MRS2L	1357614	1142.45	829.638	1289.51	7013.41	7141.89	7063.79	8199.46	8878.92	9082.98	154.793	207.967	92.1809	301.971	392.538	314.822	16178.7	0.00308988	167.553	0.979863	1
3308276	3308241	core	4	GFRA1 /// GFRA1 /// LOC143381	42668	1675.81	1278.61	2177.53	8308.48	7979.95	7713.58	7984.63	11890.6	9525.11	30.4554	34.9368	35.87	401.855	426.402	452.407	10666	0.0120698	36.5007	0.979925	1
2548780	2548776	core	3	ARL6IP2 /// ARL6IP2 /// ARL6IP2	2593393	4317.4	4684.68	3631.27	10932.2	9909.46	10344.1	409.377	379.91	754.606	1088.11	740.455	677.854	3039.22	3136.36	3192.08	9620.21	0.0104428	449.9	0.979942	1
3863465	3863435	core	3	POU2F2 /// POU2F2 /// POU2F2	593034	1710.34	2330.73	2144.31	6261.36	6993.83	6263.96	34.9755	29.8175	33.0426	189.433	298.256	248.526	1758.03	2374.44	2196.87	5914.57	0.0156273	33.7708	0.980032	1
3532798	3532793	core	5	PAX9 /// PAX9 /// PAX9	2005914	272.796	212.619	483.468	5976.08	6950.51	7597.64	7740.69	8812.28	9889.01	9239.22	11198.1	11091.2	119.613	74.5239	93.9329	14855.6	0.0116503	86.6639	0.980044	1
3331849	3331822	core	4	GLYATL1 /// LOC643637 /// LOC643652 /// LOC643637 /// LOC643652	2306071	216.964	418.836	573.479	1937.78	2147.95	2537.95	1867.15	2755.87	1572.14	40.3764	74.5728	42.3678	65.6036	96.4458	82.9305	2918.42	0.00654279	42.6288	0.98007	1
3089373	3089360	core	5	SLC39A14 /// SLC39A14	5722481	410.423	325.576	315.725	4154.71	3902.15	3552.41	7666.34	5336.18	6463.47	10946.5	10386.5	10617.4	334.632	531.497	319.302	13079.4	0.00805345	274.013	0.980172	1
3308339	3308241	core	4	GFRA1 /// GFRA1 /// LOC143381	2536367	486.1	429.418	414.754	3804.57	3469.61	3311.48	6260.25	5401.55	5380.03	42.9405	55.6822	60.7607	134.935	105.564	104.484	14484.8	0.00134738	57.3858	0.980215	1
3415326	3415320	core	2	KRT7 /// KRT7 /// KRT7 /// KRT7	3138229	7374.23	5014.43	3941.2	1611.31	1722.26	1855.73	1529.2	1512.94	1472.38	1487.07	2316.61	2426.82	4948.77	4177.83	3954.79	4598.83	0.00748736	1572.15	0.980224	1
2898465	2898452	core	4	MRS2L /// MRS2L /// MRS2L	4895015	1201.71	1224.28	1251.57	6256.04	6367.99	4982.03	6313.2	6696.92	6369.83	180.522	106.044	72.457	297.376	334.024	155.763	9267.5	0.00665222	116.372	0.980264	1
3532796	3532793	core	5	PAX9 /// PAX9 /// PAX9	2830526	105.469	261.389	104.881	2663.62	2818.58	3312.92	4688.97	4635.94	4949.06	5246.1	5823.35	6347.29	47.0583	28.8673	45.8901	8489.94	0.00793326	41.2084	0.980268	1
3089361	3089360	core	5	SLC39A14 /// SLC39A14	5850218	121.662	134.625	94.2506	1256.05	1291.26	1298.15	2476.74	2762.39	2156.68	5406.32	5347	4724.52	149.14	124.446	189.993	7526.13	0.00419211	118.114	0.980283	1
2514260	2514216	core	3	NOSTRIN /// NOSTRIN /// NOSTRIN	6361801	1852.28	1258.31	1362.9	6765.43	10467.4	7278.78	27.4173	35.93	28.3587	135.4	90.172	87.9684	993.267	990.975	965.921	11368.2	0.00209451	30.237	0.980301	1
3331849	3331822	core	4	GLYATL1 /// LOC643637 /// LOC643652 /// LOC643637 /// LOC643652	5633996	385.566	864.371	719.497	2617.55	3446.91	3793.23	2608.65	2712.76	2342.81	29.4439	31.7111	38.0776	64.5205	43.8388	111.141	4574.3	0.0060487	29.0421	0.980379	1
3047596	3047581	core	5	INHBA /// INHBA /// INHBA	1597910	149.828	124.598	241.551	5584.49	4954.3	4501.06	7960.85	8640.75	9430.35	9603.52	11048.7	10152.4	60.6136	26.3305	42.7956	15709.6	0.00705386	39.6495	0.980379	1
2898471	2898452	core	4	MRS2L /// MRS2L /// MRS2L	1091702	613.881	383.787	455.972	3382.58	3000.88	3067.07	3696.76	4854.98	4079.71	80.7207	73.6452	74.6351	91.0752	113.838	119.457	8751.47	0.00216112	73.8551	0.98043	1
2898456	2898452	core	4	MRS2L /// MRS2L /// MRS2L	590057	569.026	468.467	606.277	3318.88	3492.15	3338.95	5855.67	8434.74	5800.92	109.217	188.267	277.963	352.379	231.56	127.958	15069.3	0.00132242	184.022	0.98044	1
3308339	3308241	core	4	GFRA1 /// GFRA1 /// LOC143381	2710109	489.757	444.751	746.671	3825.36	3752.79	3853.97	5258.73	5655.21	4862.63	36.1806	56.1351	48.0381	142.467	106.559	110.403	11931.5	0.00192719	50.5985	0.980462	1
3415325	3415320	core	2	KRT7 /// KRT7 /// KRT7 /// KRT7	2902246	5992.99	7825.38	6453.84	1623.66	2157.99	1661.25	1371.7	1671.05	1577.09	2162.32	2489.55	2614.77	5463.72	5657.72	4430.38	6860.4	0.00673735	1554.12	0.980544	1
3666637	3666601	core	3	SNTB2	1580853	3701.21	4209.23	5085.62	10987	11458.4	11516.9	210.554	311.903	221.551	370.89	576.62	526.482	3268.32	4116.64	3072.38	10346.4	0.0112007	236.263	0.980576	1
3863457	3863435	core	3	POU2F2 /// POU2F2 /// POU2F2	2567247	3261.79	3296.6	6233.58	10536.9	11956	11179.3	55.6883	65.1438	46.9132	328.325	308.281	295.992	2900.5	3140.64	2664.95	10261.5	0.0102064	57.5867	0.980602	1
2733951	2733928	core	1	COPS4 /// COPS4 /// COPS4 /// COPS4	4380943	238.356	150.611	261.252	816.894	1031.33	775.653	2639.76	2161.46	3331.87	4689.34	5237.25	5281.04	7284.36	7922.66	8582.31	7155.09	0.025778	263.889	0.980675	1
3863477	3863435	core	3	POU2F2 /// POU2F2 /// POU2F2	6177206	2187.16	1454.93	2168.42	6753.07	7603.08	7980.31	60.0335	63.0997	72.524	313.885	206.303	182.494	1810.27	1463.79	1370.98	7713.94	0.00617216	69.4772	0.980714	1
2548803	2548776	core	3	ARL6IP2 /// ARL6IP2 /// ARL6IP2	1982146	9909.54	8043.57	8943.23	17258.8	16897.9	16317.6	1056.01	877.53	1202.63	1626.16	1938.52	1979.53	7868.47	7477.42	6642.62	15220.3	0.0201047	1130.76	0.980749	1
3666605	3666601	core	3	SNTB2	1351226	936.851	799.811	1051.35	5522.36	5086.42	4620.08	67.8276	141.287	80.2642	103.942	144.787	98.6637	578.661	601.546	558.723	13961.7	0.000829003	82.1475	0.980751	1
3415325	3415320	core	2	KRT7 /// KRT7 /// KRT7 /// KRT7	3329753	9012.03	8254.65	7466.41	1696.42	2058.31	1604.98	1464.48	1444.81	1571.52	2040.01	2643.77	3139.13	6352.37	6451.46	5687.85	10006.6	0.0051708	1511.86	0.980765	1
3331851	3331822	core	4	GLYATL1 /// LOC643637 /// LOC643652 /// LOC643637 /// LOC643652	96117	3187.64	3062.43	4629.14	10616.8	9734.6	8952.72	10527.7	13968.9	9389.15	33.1384	51.2386	67.9828	1112.16	1106.17	934.229	9687.83	0.0456966	51.8148	0.980841	1
3666603	3666601	core	3	SNTB2	5345272	5883.65	6775.31	5336.42	10931.9	11428.2	14294.8	1101.09	1007.52	1552.77	934.499	1265.13	1989.06	3942.72	5304.14	4694.05	10398.6	0.0126706	1074	0.980931	1
3101539	3101514	core	1	TRIM55 /// TRIM55 /// TRIM55 /// TRIM55 /// TRIM55	6088809	40.7809	66.2562	41.1202	218.816	227.244	222.28	1182.4	875.269	827.95	3558.42	2233.26	2176.8	4593.97	4090.4	2691.49	3721.16	0.0150887	45.2016	0.980931	1
2514260	2514216	core	3	NOSTRIN /// NOSTRIN /// NOSTRIN	3666777	936.851	932.811	1284.35	5056.99	6030.53	4899.45	45.9205	30.6301	35.4991	65.1761	63.8156	61.2494	643.056	532.001	831.401	10707.5	0.0012766	36.2579	0.981014	1
2558222	2558150	core	1	AAK1 /// DKFZp686K16132 /// AAK1 /// AAK1 /// DKFZp686K16132	6088187	38.1254	36.0107	61.1335	247.255	355.527	316.724	1218.62	1487.95	1608.21	3230.23	2238.15	2038.04	3428.51	4757.92	4786.89	4510.07	0.0224332	39.8015	0.981022	1
3047586	3047581	core	5	INHBA /// INHBA /// INHBA	5269396	73.4448	80.5234	88.0788	1875	2082.56	2244.86	3756.54	4853.2	3748.06	7217.63	5802.97	4791.85	32.232	45.8181	57.0868	8614.93	0.00556018	39.8604	0.981025	1
3863485	3863435	core	3	POU2F2 /// POU2F2 /// POU2F2	1425531	2351.72	1849.67	3851.36	9755.86	9482.69	8060.64	99.66	91.0105	60.0472	177.728	153.773	205.763	1727.56	1815.7	1363.85	12338.9	0.00334121	92.9467	0.981037	1
2898472	2898452	core	4	MRS2L /// MRS2L /// MRS2L	1851240	5644.41	3547.36	3863.83	13861.2	13840.1	13126.6	15403.3	15404.6	15443.7	563.196	561.098	465.206	1375.46	1260.1	1107.45	19551.2	0.00886226	644.585	0.98114	1
2514263	2514216	core	3	NOSTRIN /// NOSTRIN /// NOSTRIN	648420	1617.26	1921.58	3317.03	7418.5	8468.64	7933.57	64.7289	34.6674	28.6101	134.12	166.642	104.741	1233.54	2137.38	1564.13	8388.96	0.0051816	35.7425	0.981156	1
3331850	3331822	core	4	GLYATL1 /// LOC643637 /// LOC643652 /// LOC643637 /// LOC643652	5373052	1881.99	1964.02	4393.62	8957.8	8894	9605.68	7390.28	8216.99	6133.43	34.4399	29.636	31.1468	355.115	478.716	737.043	8602.45	0.0201581	31.7734	0.981162	1
2733949	2733928	core	1	COPS4 /// COPS4 /// COPS4 /// COPS4	4403334	70.27	79.3939	138.28	288.895	375.339	329.66	957.019	1142.89	1153.74	2514.73	2284.27	2517.35	3846.48	3731.54	5195.66	3484.42	0.0237011	86.8419	0.981283	1
3365164	3365136	extended	4	SERGEF /// SERGEF	2794459	1055.67	1077.71	1781.16	6668.66	6985.44	8130.35	5880.9	6291.16	6732.52	32.4523	33.8613	25.9388	181.753	197.5	282.589	9636.49	0.00658124	33.7656	0.981318	1
2514228	2514216	core	3	NOSTRIN /// NOSTRIN /// NOSTRIN	4370970	1731.41	1878.37	2243.8	7677.3	7901.14	7716.31	42.1141	34.593	37.3868	157.799	151.69	79.5703	1219.12	1167.05	1249.26	8711.55	0.0043406	41.0329	0.981336	1
3308292	3308241	core	4	GFRA1 /// GFRA1 /// LOC143381	3580226	1030.05	537.291	617.608	6340.4	5139.19	5301.37	10199.2	7872.51	9831.46	30.4506	38.1663	50.6698	143.637	154.217	133.268	26815.3	0.00121115	42.2153	0.981352	1
2320405	2320392	core	3	C1orf187 /// C1orf187 /// C1orf187	4751911	1658.83	1665.62	2146.27	8190.98	8469.15	7307.75	33.7892	36.855	30.1485	215.843	106.79	118.819	1116.11	1032.59	1626.49	11687.9	0.00251641	36.875	0.981387	1
2898455	2898452	core	4	MRS2L /// MRS2L /// MRS2L	1232152	7911.07	6348.79	8314.15	16835.2	15399.5	16527	16779.9	18056.8	18071.9	369.545	543.29	584.209	2860.28	2994.73	2926.89	16382.6	0.0672421	555.745	0.981492	1
2898459	2898452	core	4	MRS2L /// MRS2L /// MRS2L	3612947	5060.25	6219.07	5569.42	12387.2	13840.1	13122.6	10905.2	10762.6	13176.1	551.72	373.637	420.179	1803.06	1767.12	1689.61	12278.4	0.0473396	434.058	0.981497	1
2826383	2826343	core	4	SNX24 /// SNX24 /// SNX24 /// SNX24	2468251	1098.32	1859.4	1032.17	5121.54	5462.44	5103.9	5549.17	5283.9	5724.87	198.306	134.829	53.346	343.258	299.741	281.757	8087.45	0.00613847	148.685	0.981582	1
2564604	2564599	core	1	MRPS5	738345	289.099	196.277	107.905	1048.78	959.865	1005.22	4008.86	3749.06	3645.09	6830.13	6889.86	6785.17	11978.3	11477.1	11618.2	10541	0.0273292	209.283	0.98162	1
3308275	3308241	core	4	GFRA1 /// GFRA1 /// LOC143381	2374989	2632.8	1775.1	4293	9778.44	10586.1	10450.9	9046.02	11024.6	11396.8	64.4979	54.4252	58.4234	570.451	815.355	674.499	11635.3	0.0194028	60.3432	0.981677	1
2826345	2826343	core	4	SNX24 /// SNX24 /// SNX24 /// SNX24	4775198	474.108	701.24	274.402	3691.15	4523.69	3613.37	5073.93	4399.43	6004.15	44.257	36.9368	54.1481	58.8089	86.6244	65.1265	13714.9	0.0014355	39.7828	0.981686	1
2548802	2548776	core	3	ARL6IP2 /// ARL6IP2 /// ARL6IP2	3653163	11077	8198.17	10145.3	16750.2	17152.2	15106.8	1680.69	1412.87	1890.76	2473.18	2500	3112.91	9983.02	9325.67	8804.18	15407.7	0.0241628	1705.97	0.981696	1
2514255	2514216	core	3	NOSTRIN /// NOSTRIN /// NOSTRIN	4086129	1311.93	1875.39	767.093	5647.13	5966.44	5279.55	31.1141	37.593	36.3868	164.589	54.2969	57.4806	928.432	652.054	980.968	10054.8	0.0018913	33.4638	0.981749	1
3666638	3666601	core	3	SNTB2	258102	3019.39	2254.74	2837.27	8444.55	8031.82	8817.73	132.574	214.842	114.443	217.044	301.339	378.989	1932.53	2139.73	2157.91	8166.3	0.00822728	139.982	0.981776	1
2355619	2355615	core	2	SEC22B /// SEC22B	2380812	13099.4	11806.6	12394.3	5132.01	4257.5	4221.43	4803.62	3208.47	4814.27	7412.01	7929.4	7863.2	13661.2	12160.3	12276	11218.5	0.0149862	4293.77	0.981817	1
3089382	3089360	core	5	SLC39A14 /// SLC39A14	2626720	361.547	303.734	324.658	3664.58	3437.15	3399.82	6911.44	5651.3	6806.53	9086.79	9305.97	9232.36	342.95	285.009	385.378	11934.5	0.00837634	279.565	0.981865	1
3308340	3308241	core	4	GFRA1 /// GFRA1 /// LOC143381	134836	3451.37	1637	2369.06	13004.8	10185.5	10142.2	17257.9	16496.2	15174.3	72.7786	75.9993	69.7693	623.227	570.581	412.725	19247.9	0.00760627	79.2542	0.981871	1
2548802	2548776	core	3	ARL6IP2 /// ARL6IP2 /// ARL6IP2	730105	3981.24	6412.78	5330.51	9733.13	9846.5	11139.2	590.127	701.978	632.515	895.822	971.37	1173.44	4022.32	5433.02	5036.67	8919.21	0.022258	622.224	0.981893	1
2733952	2733928	core	1	COPS4 /// COPS4 /// COPS4 /// COPS4	4532130	31.0169	44.0731	54.8416	236.858	331.946	225.302	872.637	1032.87	1551.31	2454.79	2227.41	2157.21	3782.08	4656.18	6074.56	4195.53	0.0145541	48.2223	0.98205	1
3863442	3863435	core	3	POU2F2 /// POU2F2 /// POU2F2	641721	5305.36	3764.86	6134.05	13798.3	13558.1	12103.3	339.829	384.008	255.216	406.648	764.194	698.828	4038.5	4777.64	3074.61	12417	0.0111694	360.193	0.982069	1
3047584	3047581	core	5	INHBA /// INHBA /// INHBA	2496011	62.8197	69.0636	38.8181	693.976	779.662	578.474	1812.22	1974.16	2282.76	2167.53	2850.29	3581.82	86.9904	62.7208	72.0373	4448.84	0.00446023	56.8771	0.982146	1
3365178	3365136	core	4	SERGEF /// SERGEF	3810682	3682.69	3550.57	4892.79	11157.1	11792.4	12386.2	10542.9	11607.9	11579.3	171.084	246.297	197.104	801.734	972.711	1064.22	12373.9	0.0234408	208.453	0.982221	1
3308341	3308241	core	4	GFRA1 /// GFRA1 /// LOC143381	1998389	2919.3	1131.86	1614.02	9742.91	8687.07	8188	11027.2	11993.4	10957	66.4523	33.8613	31.9388	566.938	367.652	253.75	13899.9	0.00777082	35.6024	0.982285	1
3593367	3593339	core	2	GALK2 /// GALK2 /// GALK2 /// GALK2 /// RBBP8	2579317	600.818	614.474	1297.5	38.9345	44.7452	71.8392	37.1694	50.0561	92.6401	433.628	386.308	279.273	581.318	607.514	549.137	714.221	0.01989	38.8229	0.982453	1
3331835	3331822	core	4	GLYATL1 /// LOC643637 /// LOC643652 /// LOC643637 /// LOC643652	1141009	1997.04	1363.31	2443.35	8354.92	8026.75	7291.82	7159.81	10642.1	7661.23	65.8188	57.9215	50.6496	503.474	470.837	379.247	8712.31	0.0177387	60.2363	0.982584	1
3331830	3331822	core	4	GLYATL1 /// LOC643637 /// LOC643652 /// LOC643637 /// LOC643652	1689209	2456.46	2123.72	2965.76	10329	9481.91	10510.8	10408.7	11930.5	9280.57	65.257	47.9368	28.1481	597.926	640.926	273.728	11455.1	0.0177355	49.3529	0.982586	1
2564619	2564599	core	1	MRPS5	4787857	134.349	139.657	33.7798	687.99	885.234	960.632	1118.33	1414.74	1583.98	2006.27	1451.12	1028.51	1839.08	1547.16	2736.5	1743.62	0.351136	130.796	0.982591	1
3365182	3365136	core	4	SERGEF /// SERGEF	4338652	2098.2	924.239	1479.58	7944.17	8299.59	8557.16	9284.04	7978.2	10399.8	127.483	142.051	105.55	334.638	188.85	441.211	14710	0.00478799	137.791	0.9826	1
3365169	3365136	core	4	SERGEF /// SERGEF	2681775	1835.03	1616.49	2710.78	9901.38	10379.2	9604.72	9494.47	11717.4	10807.5	47.1384	40.2386	74.9828	420.39	394.219	381.056	14143.9	0.00842252	49.5933	0.98263	1
3518776	3518766	core	2	EDNRB /// EDNRB /// EDNRB	3921663	454.591	1989.35	680.321	28.8873	30.4314	25.7568	39.7289	70.6674	29.6101	230.357	102.48	184.433	352.52	818.219	740.188	997.773	0.00740734	27.5714	0.982639	1
2826385	2826343	core	4	SNX24 /// SNX24 /// SNX24 /// SNX24	3722258	4744.1	2949.88	3075.98	12513.8	12698	11169.6	12805.3	13082.6	14370.2	120.33	128.104	198.559	722.223	586.682	767.265	15377.3	0.0134081	136.719	0.98268	1
2898459	2898452	core	4	MRS2L /// MRS2L /// MRS2L	113831	1610	1906.4	2923.86	8581.2	8423.09	7753.96	8447.9	11063.2	10074.3	134.12	105.642	178.741	459.395	502.928	474.727	13217.2	0.00762616	150.792	0.982755	1
3047586	3047581	core	5	INHBA /// INHBA /// INHBA	6228900	126.329	183.929	105.496	2860.12	3261.68	3396.54	5916.49	5504.52	5949.82	9582.14	9313.05	8253.75	60.8089	94.6244	65.1265	13792.2	0.00547527	57.4516	0.982806	1
3666626	3666601	core	3	SNTB2	1699285	3826.33	2725.33	2859.49	10472.4	11238.4	9758.46	157.806	150.601	129.047	356.366	237.999	285.968	2025.11	1843.3	1704.8	13973.5	0.003271	164.069	0.982891	1
2774910	2774900	extended	5	MGC10646 /// MGC10646 /// MGC10646 /// MGC10646 /// MGC10646	5737410	94.3501	87.0372	219.473	3028.07	3079.93	2335.56	6222.92	4673.5	6312.1	11184.3	10403.9	8903.47	67.0583	38.8673	32.8901	17643.1	0.00369661	34.8596	0.983006	1
3308292	3308241	core	4	GFRA1 /// GFRA1 /// LOC143381	2155449	879.167	961.067	1652.05	5736.17	7565.44	7740.2	7900.5	10273.4	9133.69	31.4399	30.636	30.1468	154.567	243.172	172.877	16730.5	0.00317574	32.0728	0.98302	1
3365140	3365136	core	4	SERGEF /// SERGEF	2036844	7745.25	5307.41	6187.26	14041	13874.9	15519	14809.6	15578.2	14196	445.301	358.243	439.898	2027.2	2058.31	1812.05	13558	0.0515148	454.625	0.983025	1
3863465	3863435	core	3	POU2F2 /// POU2F2 /// POU2F2	3476054	2615.84	4815.24	2686.1	6139.09	6820.03	8114.38	31.4173	37.93	27.3587	347.383	435.622	328.748	2374.24	3180.81	3149.49	6588.34	0.0226473	31.6414	0.983034	1
2564619	2564599	core	1	MRPS5	3914895	35.2074	107.357	45.2683	355.617	490.714	387.841	588.65	588.038	1017.79	1073.94	606.354	366.969	735.365	757.816	1221.02	745.817	0.392978	44.168	0.98307	1
3331851	3331822	core	4	GLYATL1 /// LOC643637 /// LOC643652 /// LOC643637 /// LOC643652	2671626	2839.61	4483.12	2791.29	9014.97	8285.11	8690.05	7668.84	9930.94	8337.86	29.4554	34.9368	78.87	944.849	1016.83	1008.36	7914.09	0.0549773	35.1607	0.983112	1
2733948	2733928	core	1	COPS4 /// COPS4 /// COPS4 /// COPS4	4150891	32.9204	48.1684	38.4486	86.4752	67.1844	126.878	180.526	305.946	246.981	855.314	595.123	392.696	1321.27	1386.46	1850.45	1903.82	0.00377846	48.6289	0.983139	1
3331874	3331822	extended	4	GLYATL1 /// LOC643637 /// LOC643652 /// LOC643637 /// LOC643652	6217915	308.409	411.817	299.976	1655.66	2157.99	2960.25	4019.41	4815.79	3701.44	44.3764	35.5728	42.3678	81.678	127.498	88.9085	10919.5	0.00122134	46.6095	0.983182	1
2564602	2564599	core	1	MRPS5	6420844	88.3411	135.473	112.224	495.212	591.78	455.822	2113.5	1923.81	2883.5	5240.61	4860.17	5039.03	10231.7	10351.2	9986.17	9802.65	0.0114062	126.431	0.983324	1
3666605	3666601	core	3	SNTB2	2159952	5379.97	4596.47	3128.72	12467	11088.6	12607.8	506.038	339.397	319.042	361.103	674.984	644.298	2874.08	2912.79	2037.57	13607	0.00598539	383.404	0.983371	1
3365164	3365136	extended	4	SERGEF /// SERGEF	1650181	1513.21	1314.65	1871.45	7496.38	8256.52	8434.83	7096.56	9271.71	7603.24	35.4506	31.1663	37.6698	273.497	296.244	292.023	10368.5	0.00931785	36.7455	0.983502	1
2548802	2548776	core	3	ARL6IP2 /// ARL6IP2 /// ARL6IP2	5725053	7824.63	8729.97	9178.1	14420.3	16927.6	17275.3	758.127	614.978	1229.51	2033.79	1537.91	1408.32	6855.36	7609.24	8174.03	15756	0.0205796	789.214	0.983549	1
2898465	2898452	core	4	MRS2L /// MRS2L /// MRS2L	4219523	546.738	1263.82	945.836	4222.08	4442.32	5458.8	3212.64	3877.52	4165.46	158.721	46.6452	74.6351	175.567	142.172	273.877	5764.46	0.00779423	76.2088	0.983563	1
2733945	2733928	core	1	COPS4 /// COPS4 /// COPS4 /// COPS4	3343365	468.142	259.377	86.8999	950.573	898.294	782.179	4224.98	3338.69	3328.43	7557.33	7531.8	7824.54	13480.2	11698.4	12744	12035.2	0.0154796	293.93	0.983598	1
2548779	2548776	core	3	ARL6IP2 /// ARL6IP2 /// ARL6IP2	4642552	8231.29	9238.58	9516.23	14737.7	16357.6	18110.3	1411.82	1433.08	1768.18	1844.81	1979.54	2075.88	6679.9	7931.35	8394.67	15034.2	0.018486	1438.31	0.983601	1
2514234	2514216	core	3	NOSTRIN /// NOSTRIN /// NOSTRIN	3233659	1870.1	2002.18	2197.94	7125.6	7478.38	7076.58	51.7734	57.3009	38.4348	158.213	135.846	104.392	1548.65	1269.57	1701.89	7891.16	0.0052383	52.3217	0.983611	1
2564602	2564599	core	1	MRPS5	2298960	182.402	312.179	57.5468	941.914	840.269	892.954	3624.55	3136.97	4340.19	5975.74	7509.92	6540.27	9772.52	11471.7	11698.9	10682.2	0.0232486	195.588	0.983618	1
3666630	3666601	core	3	SNTB2	5948398	3026.19	1986.25	1907.95	10339.5	9951.25	9329.13	118.222	95.9452	120.575	176.969	187.156	212.946	1400.82	1175.9	1184.8	23020.2	0.00111305	125.87	0.983647	1
2548789	2548776	core	3	ARL6IP2 /// ARL6IP2 /// ARL6IP2	4306116	2793.63	5875.35	3758.63	9040.4	10256.4	9223.86	141.972	181.214	336.465	972.632	476.854	462.825	2333.5	2428.83	2930.26	8482.42	0.011172	200.78	0.983713	1
3331853	3331822	core	4	GLYATL1 /// LOC643637 /// LOC643652 /// LOC643637 /// LOC643652	1238861	587.599	911.051	1547.39	4825.35	5322.28	6143.02	5226.41	8784.44	5454.07	35.4506	39.1663	32.6698	122.276	202.236	171.926	8122.22	0.00622173	37.3894	0.983738	1
3101551	3101514	core	1	TRIM55 /// TRIM55 /// TRIM55 /// TRIM55 /// TRIM55	62571	34.2718	34.6436	27.7144	49.904	39.8663	34.4508	53.1973	298.177	81.1366	120.33	172.104	104.559	139.599	304.848	295.467	451.61	0.00233893	36.9478	0.983786	1
3331835	3331822	core	4	GLYATL1 /// LOC643637 /// LOC643652 /// LOC643637 /// LOC643652	6125669	899.091	803.934	833.1	4192.7	4894.8	5283.18	4920.62	6321.55	4538.16	28.4399	31.636	23.1468	119.491	158.271	154.931	7261.45	0.00651506	29.8416	0.983804	1
3047583	3047581	core	5	INHBA /// INHBA /// INHBA	2854586	63.9841	58.0678	74.4621	1770.19	1748.52	1561.14	4702.46	4248.31	4504.4	7443.86	9639.82	9077.88	39.3544	40.5804	58.9479	19070.6	0.00205774	34.5123	0.983807	1
3365178	3365136	core	4	SERGEF /// SERGEF	4583885	3123.53	2311.16	2377.56	10519.4	9259.24	9155.61	11397	12825.7	11457.6	118.731	93.4772	103.8	562.826	452.962	578.615	13179	0.0113155	112.61	0.983816	1
2774908	2774900	extended	5	MGC10646 /// MGC10646 /// MGC10646 /// MGC10646 /// MGC10646	87644	91.3643	120.197	98.3679	1932.31	2063.36	1702.94	3578.6	4543.51	4533.68	5552.25	6628.83	5561.11	45.2338	84.0513	61.1467	8531.23	0.00607824	52.9535	0.983921	1
2548803	2548776	core	3	ARL6IP2 /// ARL6IP2 /// ARL6IP2	6288336	4725.24	8356.83	5451.23	9744.66	11182.9	11988.2	415	545.786	400.976	1587.01	849.362	673.806	3962.71	4988.95	4820.2	10157.9	0.019638	424.792	0.983985	1
2733953	2733928	core	1	COPS4 /// COPS4 /// COPS4 /// COPS4	505091	37.1626	34.6638	39.5429	48.5897	43.7843	80.0443	407.121	571.325	562.047	953.233	751.264	615.113	1344.82	1432.62	1992.47	1581.38	0.0100112	32.8503	0.984007	1
2733943	2733928	core	1	COPS4 /// COPS4 /// COPS4 /// COPS4	2601396	78.7721	65.3803	50.191	163.771	189.712	135.952	530.606	667.071	567.661	1626.2	1333.58	1037.7	2973.64	3259.97	3558.3	4220.08	0.00427512	81.5492	0.984025	1
2514258	2514216	core	3	NOSTRIN /// NOSTRIN /// NOSTRIN	1462073	1566.06	2945.95	1847.43	5900.78	6033.22	5985.17	45.1253	41.4108	54.8043	165.626	129.004	133.537	1501.55	1504.29	1665.99	5978.74	0.00736545	45.4484	0.984032	1
3666630	3666601	core	3	SNTB2	2259661	6023.5	5468.63	6859.67	13315.3	15175.2	14944.6	356.369	370.736	335.18	506.236	775.083	774.993	4398.75	4292.46	3593.6	13893.4	0.0109255	382.927	0.984099	1
3101549	3101514	core	1	TRIM55 /// TRIM55 /// TRIM55 /// TRIM55 /// TRIM55	4798604	27.4943	25.3439	29.2302	210.177	256.916	375.516	1017.92	1055.16	1390.8	3073.95	2009.75	1541.01	3558.8	2834.61	4068.32	3273.3	0.0261526	28.499	0.984174	1
3331850	3331822	core	4	GLYATL1 /// LOC643637 /// LOC643652 /// LOC643637 /// LOC643652	2030013	1197.79	1996.16	3209.11	5107.98	6232.9	6371.77	4396.75	7313.85	4851.85	37.2201	49.0345	70.0933	502.182	516.826	636.269	5621.79	0.0362992	49.841	0.984175	1
2548802	2548776	core	3	ARL6IP2 /// ARL6IP2 /// ARL6IP2	1364680	7673.18	5382.87	7082.16	16058.1	16931.9	15664.7	721.705	588.824	875.821	1085.46	1085.54	988.365	5183.41	5288.21	5594.83	15202	0.0107216	739.78	0.984199	1
2514233	2514216	core	3	NOSTRIN /// NOSTRIN /// NOSTRIN	1977361	1336.32	1255.17	1282.47	5087.12	4608.71	5724.92	28.4173	27.93	30.3587	101.819	57.9215	45.6496	916.152	831.968	1049.57	7669.81	0.00263108	27.0842	0.984512	1
2898459	2898452	core	4	MRS2L /// MRS2L /// MRS2L	6308930	3374.3	4691.86	3328.58	9800.83	10068.7	10189.1	9957.47	9834.45	10649.1	318.366	282.999	185.968	825.902	898.268	950.338	11052	0.0195911	306.03	0.984542	1
3722889	3722872	core	1	RPIP8 /// RPIP8	1896034	307.63	228	143.421	1339.92	1252.97	1051.25	4732.68	5212.91	4546.17	7428.51	8582.17	9234.53	12683.1	14717.2	13643.7	12436.5	0.0315158	239.214	0.984612	1
3415323	3415320	core	2	KRT7 /// KRT7 /// KRT7 /// KRT7	1707224	6373.27	7321.36	4997.79	999.914	1261.89	1028.36	986.958	1452.25	1030.21	1483.3	2082.93	2597.64	5643.85	5451.15	4063.34	7669.22	0.00681435	970.071	0.984633	1
3365184	3365136	core	4	SERGEF /// SERGEF	3362939	643.358	812.879	1203.75	5195.03	4929.32	5764.03	4995.9	5448.64	5597.19	27.2913	46.8419	52.2025	58.2798	99.5254	137.469	10537.6	0.00324215	44.4623	0.984735	1
3308309	3308241	core	4	GFRA1 /// GFRA1 /// LOC143381	5142247	2086.29	1347.63	1812.23	8696.52	8312.94	9592.54	10434.5	11591.2	10754.2	43.4313	40.324	34.544	369.133	397.183	388.338	13158.7	0.00897637	42.2864	0.984788	1
3666634	3666601	core	3	SNTB2	4637571	5267.05	4790.96	5785.19	14124.7	13800.6	14988.5	271.859	258.174	379.161	605.984	503.791	627.528	3521.06	3357.2	3633.42	14061.8	0.00818725	295.59	0.984818	1
3518780	3518766	core	2	EDNRB /// EDNRB /// EDNRB	1453778	153.703	290.905	587.374	29.5568	28.4815	27.9407	43.3101	79.5561	37.2732	137.522	106.044	75.457	162.373	196.582	251.775	405.859	0.00601638	32.4889	0.984911	1
3365140	3365136	core	4	SERGEF /// SERGEF	61173	4984.29	2580.93	3983.92	12690.1	11593	11155.1	13135.9	14254.5	12022.3	197.433	305.256	173.526	1101.98	1021.42	954.347	13279.3	0.023122	208.694	0.985046	1
2320407	2320392	core	3	C1orf187 /// C1orf187 /// C1orf187	4979985	2076.31	913.464	1715.72	7741.12	8547.21	6753.15	348.232	328.095	361.85	388.377	414.513	410.938	1181.88	909.463	976.325	27494.6	0.000572563	367.045	0.985173	1
2826383	2826343	core	4	SNX24 /// SNX24 /// SNX24 /// SNX24	2363201	2158.9	4870.93	2610.65	7166.28	7177.09	7322.57	6869.39	6795.14	7462.27	141.146	210.165	177.713	620.265	693.409	695.384	7264.96	0.0280106	187.144	0.985185	1
3047596	3047581	core	5	INHBA /// INHBA /// INHBA	2844493	86.1683	88.9801	79.1848	1959.2	1960.41	1499.14	3288.28	3508.16	3950.09	5327.07	4986.95	4194.54	35.3544	40.5804	55.9479	7099.81	0.00690186	36.4136	0.985188	1
2898470	2898452	core	4	MRS2L /// MRS2L /// MRS2L	6502540	1719.19	1649.62	1556.98	7123.22	8280.62	8290.18	9099.58	9270.62	10430.9	232.33	143.104	135.559	355.638	361.037	421.108	14021.5	0.0054645	153.562	0.985253	1
2514259	2514216	core	3	NOSTRIN /// NOSTRIN /// NOSTRIN	5197374	1144.17	946.049	968.22	6741.42	6554.1	5831.27	37.3501	33.7424	28.8284	58.4165	39.4051	40.4836	493.886	320.763	475.882	26113	0.000438807	29.5393	0.985344	1
3365140	3365136	core	4	SERGEF /// SERGEF	6537599	6376.23	4014.38	4392.57	10126.3	11552.4	12787.7	13306.3	12346.1	12462.3	290.524	254.105	229.848	1361.04	1191.08	1109.62	12300.8	0.0300541	266.65	0.985391	1
2826393	2826343	core	4	SNX24 /// SNX24 /// SNX24 /// SNX24	5140680	3699.4	2774.52	3170.09	11546.6	12914.9	10755.3	10369.3	10876.2	12892.2	290.893	269.848	230.339	679.516	732.349	857.533	13806	0.0121545	288.982	0.985404	1
2733943	2733928	core	1	COPS4 /// COPS4 /// COPS4 /// COPS4	3648082	172.47	173.658	143.478	473.519	552.637	562.103	2130.51	2117.57	2478.05	5104.43	4121.89	4423.97	8088.34	6814.19	7648.86	7107.33	0.0161489	193.807	0.985442	1
3666605	3666601	core	3	SNTB2	3880124	3826.24	3801.01	3881.73	12229.4	11528	11978.9	80.0293	160.781	94.339	413.757	302.543	331.454	2357.41	2587.98	1971.87	12150.7	0.00677855	102.507	0.985474	1
3308309	3308241	core	4	GFRA1 /// GFRA1 /// LOC143381	1179551	3122.54	1783.66	4023.27	10955.5	10340.7	10095.5	11347.8	13171.3	11160.9	206.524	213.105	250.848	901.998	770.977	544.325	12973	0.0144008	232.577	0.985494	1
2558211	2558150	core	1	AAK1 /// DKFZp686K16132 /// AAK1 /// AAK1 /// DKFZp686K16132	3363848	115.408	134.245	160.151	1186.55	1421.85	971.001	4198.12	3888.05	6427.79	9226.34	8075.13	8496.43	12398.4	11058.8	11886.6	11121.4	0.0386324	137.786	0.985494	1
3331835	3331822	core	4	GLYATL1 /// LOC643637 /// LOC643652 /// LOC643637 /// LOC643652	4082609	1070.74	934.056	1251.6	5516.9	5378.7	5234.76	4502.6	5349.26	4073.18	70.3511	31.66	43.312	200.983	148.305	163.975	6791.2	0.00804199	44.0795	0.985503	1
2514234	2514216	core	3	NOSTRIN /// NOSTRIN /// NOSTRIN	391823	827.361	1109.11	1143.26	5462.47	6092.53	4899.17	28.7892	30.855	30.1485	55.5895	61.2969	29.4806	605.947	846.441	711.942	11516.2	0.00134209	29.4195	0.985519	1
2826368	2826343	core	4	SNX24 /// SNX24 /// SNX24 /// SNX24	4611587	1358.09	2348.46	2120.63	6572.56	7505.32	7124.89	4476.43	4927.26	6125.05	113.469	97.5837	92.1827	273.964	219.831	289.245	7196.13	0.0141689	95.4275	0.985547	1
3722887	3722872	core	1	RPIP8 /// RPIP8	2343882	50.7582	60.6475	68.6055	200.186	193.168	156.15	795.097	906.481	719.562	1945.68	1996	1950.53	4210.96	4385.54	3657.91	4722.53	0.00681992	72.1471	0.985572	1
2514236	2514216	core	3	NOSTRIN /// NOSTRIN /// NOSTRIN	1234969	575.818	700.474	794.503	5193.02	5069.16	4264.41	41.1624	29.7799	31.9359	44.257	51.9368	29.1481	360.525	287.211	342.576	20612.2	0.000415837	30.6616	0.985577	1
2548796	2548776	core	3	ARL6IP2 /// ARL6IP2 /// ARL6IP2	6251807	5555.59	8201.47	6437.61	10357.1	11856.4	10929.2	664.031	830.336	1189.1	1618.97	1322.92	1196.02	5051.8	5891.63	5787.52	9998.58	0.0245047	835.455	0.985612	1
3365139	3365136	core	4	SERGEF /// SERGEF	3268113	3661.89	2271.61	2685.47	13132.7	11505.9	11355.1	15083.4	14724.6	14569.1	82.6888	137.484	68.1277	578.158	616.117	517.384	17638.8	0.00943193	88.0491	0.985628	1
3365178	3365136	core	4	SERGEF /// SERGEF	5789573	1699.98	1971.54	2015.2	8433.37	8599.14	8232.71	7379.7	7024.95	8333.36	74.8692	107.868	95.3474	342.866	368.26	483.824	9978.63	0.0110391	99.4208	0.985629	1
2514252	2514216	core	3	NOSTRIN /// NOSTRIN /// NOSTRIN	454293	1235.3	1266.82	1400.91	5728.46	5752.76	5134.19	50.1141	36.593	36.3868	116.689	99.4841	89.1277	985.459	665.337	631.025	10658	0.00165074	42.1761	0.98563	1
2733945	2733928	core	1	COPS4 /// COPS4 /// COPS4 /// COPS4	1793090	48.27	84.3939	133.28	195.03	230.192	255.761	844.178	1143.63	888.497	2172.82	1835.25	2120.96	4915.44	5028.78	4348.76	5924.11	0.00529985	102.661	0.985643	1
2558215	2558150	core	1	AAK1 /// DKFZp686K16132 /// AAK1 /// AAK1 /// DKFZp686K16132	6433903	204.184	193.078	333.658	1621.87	1954.4	1646.12	5295.08	5185.02	7349.45	9344.24	8256.34	7995.51	11147.4	11949.8	13127.6	11081.8	0.0591583	207.214	0.985713	1
3331852	3331822	core	4	GLYATL1 /// LOC643637 /// LOC643652 /// LOC643637 /// LOC643652	3184211	866.66	1062.86	1686.14	5184.99	4982.3	6219.38	4873.5	5939.73	4843.37	38.4165	38.4051	41.4836	193.045	180.626	250.258	6740.74	0.00895933	40.0853	0.985729	1
3518795	3518766	core	2	EDNRB /// EDNRB /// EDNRB	5940491	8013.04	6726.84	6764.56	316.464	304.044	339.891	287.812	255.895	247.695	1572.55	1462.81	1337.01	4813.95	4508.35	4254.09	10327.8	0.00416244	256.557	0.985772	1
3331852	3331822	core	4	GLYATL1 /// LOC643637 /// LOC643652 /// LOC643637 /// LOC643652	2902710	450.655	738.765	817.909	4110.83	4958.29	5296.89	4929.69	7230.66	6276.46	34.4552	46.0891	35.7351	116.874	131.247	225.518	11312.7	0.00323141	37.5728	0.985826	1
2898472	2898452	core	4	MRS2L /// MRS2L /// MRS2L	3558473	5053.31	2422.5	3513.15	12458.4	11752.4	11439.8	13124.6	12201.1	13640.4	603.142	454.107	421.838	1185.27	1017.24	792.526	16277.5	0.00985883	508.304	0.985827	1
3863446	3863435	core	3	POU2F2 /// POU2F2 /// POU2F2	1704950	1392.04	1087.99	2059.14	5757.74	7040.59	6723.44	83.2818	66.6692	61.8923	101.736	155.791	120.97	782.035	1102.19	597.968	15045.8	0.00119336	72.8207	0.985841	1
3089382	3089360	core	5	SLC39A14 /// SLC39A14	2120085	835.26	731.217	828.821	7292.88	6730.78	5828.43	11063.8	10161.4	11230.9	11085.6	13292.5	12656.9	729.459	914.337	737.025	14849.6	0.0157609	639.072	0.985858	1
3415350	3415320	core	2	KRT7 /// KRT7 /// KRT7 /// KRT7	1517303	8700.35	4748.17	8182.9	3182.98	3421.8	2755.39	3190.64	3063.3	3127.22	2556.55	3747.63	4190.31	6043.89	6687.44	6342.29	7546.67	0.00469148	3070.01	0.985903	1
3666603	3666601	core	3	SNTB2	4149753	6630.87	6818.34	6434.17	13954.5	10411.4	15934.4	432.668	341.041	512.243	597.617	852.63	963.117	4741.59	6702.77	5738.65	12581.9	0.0176798	431.877	0.985916	1
2898473	2898452	core	4	MRS2L /// MRS2L /// MRS2L	955041	6426.28	3051.43	4756.01	13207.3	13288.2	12712.3	14796	14547.4	14491.7	686.815	526.664	522.158	1783.86	1375.23	1071.54	15959.8	0.0164322	585.452	0.985929	1
2826383	2826343	core	4	SNX24 /// SNX24 /// SNX24 /// SNX24	1177906	2915.02	5044.48	3265.97	8167.29	7515.76	7728.46	7370.63	8750.49	8398.42	271.511	311.293	248.475	845.902	1010.27	950.338	8178.55	0.0321137	287.992	0.985931	1
2774908	2774900	extended	5	MGC10646 /// MGC10646 /// MGC10646 /// MGC10646 /// MGC10646	3452155	216.188	239.538	570.519	7037.51	6498.02	6346.69	9911.04	10219.5	10722.1	11861.8	12371.7	10850.3	47.7956	43.1823	53.025	17065.9	0.00956385	45.5731	0.985934	1
3863446	3863435	core	3	POU2F2 /// POU2F2 /// POU2F2	3284294	2060.78	2032.01	2432.31	7582.42	8472.99	6571.7	183.565	145.981	77.6913	213.215	180.44	200.588	1220.34	1377.62	1246.18	12378.6	0.00222716	148.178	0.985949	1
2564623	2564599	core	1	MRPS5	653779	291.453	248.915	354.248	2010.04	1601.69	1881.41	6197.22	6949.36	5922.42	9155.43	8973.45	9014.4	12588.5	13714.6	13496.7	12232.3	0.0596286	296.324	0.985953	1
3308338	3308241	core	4	GFRA1 /// GFRA1 /// LOC143381	4970374	1764.73	1496.75	1976.06	7970.03	8160.23	9542.36	7622.67	7383.82	8242.39	28.4483	32.7862	39.0082	345.529	253.107	398.171	9539.92	0.0126602	33.6832	0.985976	1
3365140	3365136	core	4	SERGEF /// SERGEF	6304578	5912.37	3623.67	4193.24	11804.8	11538.2	12818.4	13332.1	12178.3	13993.9	257.676	273.582	184.842	1208.24	1077.55	1060.75	13735.6	0.0216786	275.502	0.985979	1
2826345	2826343	core	4	SNX24 /// SNX24 /// SNX24 /// SNX24	3382926	1266.13	1373.88	1376.86	7016.63	7702.42	7239.2	7796.81	8047.48	9481.71	84.1761	56.8156	61.2494	262.379	231.56	300.958	11640.3	0.00626307	65.1375	0.985986	1
2564614	2564599	core	1	MRPS5	4106867	583.511	470.016	497.919	2916.07	2850.78	2925.52	5282.29	6283.58	6048.34	6930.6	6894.95	6873.94	8844.95	8273.32	8540.84	8258.23	0.186995	490.162	0.986001	1
3365178	3365136	core	4	SERGEF /// SERGEF	3017072	4079.24	2967.41	3410.77	11275.8	11051.2	11152.1	14406.3	13277.3	14723.2	109.614	109.794	139.111	789.976	783.994	828.9	14806.7	0.016379	115.608	0.986013	1
2774911	2774900	extended	5	MGC10646 /// MGC10646 /// MGC10646 /// MGC10646 /// MGC10646	5945576	188.187	190.8	204.582	4311.62	4545.02	3917.57	6550.26	5318.96	5426.84	8631.63	7455.31	7201.52	64.8057	49.3713	38.1365	9454.12	0.0122393	46.7623	0.986108	1
2826393	2826343	core	4	SNX24 /// SNX24 /// SNX24 /// SNX24	1664971	468.242	700.937	672.984	3973.01	4257.5	4260.43	5032.75	5487.99	6443.25	68.9948	54.5668	46.8162	100.664	134.57	126.463	10391	0.00288216	56.2413	0.986178	1
2564626	2564599	core	1	MRPS5	6213689	105.349	123.298	123.625	1373.3	1229.49	1094.06	3876.47	3847.9	4698.79	6952.83	5523.47	4785.6	8667.25	8202.97	8364.06	7647.88	0.0689836	124.332	0.986185	1
3365138	3365136	core	4	SERGEF /// SERGEF	1696701	1074.63	754.092	675.364	5184.12	5032.68	5089.66	6745.46	7021.39	6042.98	50.3511	43.66	43.312	135.169	209.236	124.481	12897.8	0.0027731	45.7282	0.986221	1
2548793	2548776	core	3	ARL6IP2 /// ARL6IP2 /// ARL6IP2	1011636	8198.14	10006.7	9539.53	14297.7	15502.9	15339.8	1317.55	1253.32	1543.1	1820.35	2158.91	2225.93	8592.84	8153.07	8387.26	14312.1	0.025635	1349.48	0.986225	1
2898455	2898452	core	4	MRS2L /// MRS2L /// MRS2L	2509742	6225.11	4319.44	5716.36	14609.1	13954.7	13103.8	18043.5	15394.5	17682.3	371.58	434.666	420.633	1557.89	1555.06	1126.41	17109.3	0.0233213	454.639	0.986227	1
3308338	3308241	core	4	GFRA1 /// GFRA1 /// LOC143381	2856056	1748.08	1461.61	1750.01	7694.72	7683.37	8376.06	6843.56	8201.56	7187.81	36.4427	38.2445	68.6061	341.638	394.727	296.614	8927.67	0.013219	39.4108	0.986246	1
3308292	3308241	core	4	GFRA1 /// GFRA1 /// LOC143381	3681088	2073.48	1093.02	1929.61	9299.48	8738.52	8919.16	11674.2	10987.1	11949.6	29.4483	39.7862	33.0082	294.847	447.257	403.727	13898	0.00914491	34.2794	0.986256	1
3308340	3308241	core	4	GFRA1 /// GFRA1 /// LOC143381	559863	3041.38	1165.54	1886.42	10835.8	9462.83	9458.8	16090.2	13972.4	14300.3	42.6903	104.957	111.402	448.034	416.794	332.47	21235	0.0043851	117.401	0.986333	1
2548791	2548776	core	3	ARL6IP2 /// ARL6IP2 /// ARL6IP2	1894670	5544.61	6079.98	6203.15	13718.5	12367.5	12452.4	525.804	539.55	716.97	1172.59	997.854	858.604	4597.11	4344.54	4227.38	11277.3	0.0144417	577.409	0.98635	1
3308275	3308241	core	4	GFRA1 /// GFRA1 /// LOC143381	2160086	1453.19	939.569	2001.13	7496.08	7951.66	7341.46	8140.67	9312.34	8566.76	37.1806	59.1351	48.0381	277.25	375.132	226.903	11901.4	0.00688741	50.8108	0.986359	1
3101533	3101514	core	1	TRIM55 /// TRIM55 /// TRIM55 /// TRIM55 /// TRIM55	2655664	29.4333	28.996	23.5268	40.0003	61.3435	72.122	208.316	371.178	260.247	745.023	319.444	258.887	554.298	560.899	889.065	518.748	0.024116	30.6009	0.986368	1
2514236	2514216	core	3	NOSTRIN /// NOSTRIN /// NOSTRIN	1327304	393.605	699.933	611.875	2185.66	2176.03	3148.26	36.3501	32.7424	50.8284	64.4979	40.4252	58.4234	349.721	369.485	449.979	3256.02	0.00268002	38.2398	0.986387	1
3666624	3666601	core	3	SNTB2	2367089	2266.41	2615.38	2770.21	9184.24	9844.41	9660.04	76.8774	124.685	106.675	336.295	224.268	163.057	1489.55	1544.29	1550.99	13683.4	0.00291508	116.534	0.986408	1
3047585	3047581	core	5	INHBA /// INHBA /// INHBA	5084226	346.409	286.817	201.976	4332.56	3692.73	3695.1	7096.18	6615.28	8268.13	13067.9	13327	13635.9	260.611	345.419	238.464	17992	0.00537111	219.112	0.986471	1
3666633	3666601	core	3	SNTB2	68385	3446.39	3842.73	4501.52	11044.9	11726	10917.3	235.297	330.305	271.551	342.744	352.314	487.551	2476.62	2877.31	2315.8	13628.7	0.00447399	261.54	0.986506	1
2514252	2514216	core	3	NOSTRIN /// NOSTRIN /// NOSTRIN	711798	2077.64	1908.14	1709.72	7203.31	8105.23	6745.39	42.1694	50.0561	56.6401	144.886	94.9258	131.497	1402.71	1223.2	1227.11	9327.9	0.00352215	52.7656	0.98651	1
3365186	3365136	core	4	SERGEF /// SERGEF	2746444	1388.58	1033.6	2118.83	7977.4	7977.73	8095.55	8859.56	9735.59	8878.98	66.2912	60.6847	60.3078	243.474	184.422	251.456	13850.4	0.00510526	63.6593	0.986536	1
2320407	2320392	core	3	C1orf187 /// C1orf187 /// C1orf187	5363830	4377.98	4716.83	5470.47	12376.6	12859.5	12057.7	244.327	209.27	207.763	466.955	634.916	395.969	2940.63	3497.65	3428.66	11992.6	0.00945043	216.281	0.98654	1
2898465	2898452	core	4	MRS2L /// MRS2L /// MRS2L	5054694	1552.2	1797.25	1829.6	7995.53	8410.88	8126.99	8197.77	8104.82	8570.98	198.573	124.779	144.573	357.659	432.471	351.083	11827	0.00712982	151.362	0.986644	1
3863456	3863435	core	3	POU2F2 /// POU2F2 /// POU2F2	5536698	852.994	585.912	1192.54	5241.33	5281.27	4595.56	66.957	76.2696	89.3131	105.731	86.4772	103.8	453.266	323.781	338.329	22846.4	0.000384092	79.2299	0.986684	1
2898470	2898452	core	4	MRS2L /// MRS2L /// MRS2L	1598707	1462.29	1315.47	1940.58	7733.55	7418.38	7557.56	9798.62	11829.8	10377.8	176.146	186.165	143.713	367.158	438.761	327.07	17553.3	0.00346721	190.958	0.98671	1
3089362	3089360	core	5	SLC39A14 /// SLC39A14	3579299	260.566	288.727	133.463	3595.92	3623.56	3093.28	7361.15	5582.88	7572.34	11734.7	11483.5	10165.2	207.087	316.009	217.979	15694.9	0.00628828	184.479	0.986762	1
2564607	2564599	core	1	MRPS5	986494	88.7899	167.523	306.071	811.897	784.633	1101.73	1559.28	3234.06	1855.93	1877.97	1742.16	1778.08	2017.01	2288.42	2740.77	2205.51	0.193672	164.238	0.986773	1
3331851	3331822	core	4	GLYATL1 /// LOC643637 /// LOC643652 /// LOC643637 /// LOC643652	1836904	2925.2	2978.12	3354.84	9576.56	8750.06	8664.2	10022.9	10290.1	10535.5	43.2913	35.8419	51.2025	803.989	645.549	787.798	9467.69	0.0325195	43.8861	0.986814	1
2564623	2564599	core	1	MRPS5	3572202	252.385	323.511	271.027	1950.11	1738.44	1609.72	5608.91	5697.31	5904.72	8930.04	8162.48	8656.5	11392	12377.7	13536.9	11377.9	0.0590441	275.698	0.986833	1
3089361	3089360	core	5	SLC39A14 /// SLC39A14	5799185	272.796	247.619	232.468	4777.73	4770.07	4934.45	9856.22	8394.42	9129.17	13845.6	13619.2	11885.6	155.558	99.3097	140.971	19067.7	0.00654285	124.559	0.98686	1
3331854	3331822	core	4	GLYATL1 /// LOC643637 /// LOC643652 /// LOC643637 /// LOC643652	708047	2073.48	1670.02	2241.61	7099.57	7474.26	7116.34	7380.18	9899.8	8260.56	45.4552	37.0891	27.7351	478.534	405.1	501.006	8422.89	0.0200633	38.0176	0.986867	1
3047597	3047581	core	5	INHBA /// INHBA /// INHBA	82590	275.08	268.049	413.271	7272.57	6292.99	6270.2	10600.4	10660.9	9879.21	11704.2	10855	10768.2	94.8388	61.8385	62.0494	15672.4	0.0111978	59.0147	0.986872	1
2514242	2514216	core	3	NOSTRIN /// NOSTRIN /// NOSTRIN	1193955	1452.44	2887.53	2417.49	5462.4	5891.54	6548.38	55.4311	94.2872	58.8422	321.193	246.693	161.567	1693.05	2130.46	2632.91	5381.6	0.0164226	59.7853	0.986891	1
2826383	2826343	core	4	SNX24 /// SNX24 /// SNX24 /// SNX24	4132442	1407.11	1933.84	836.402	5603.74	5655.29	5095.11	5536.62	4662.91	5475.61	119.487	59.2644	79.6629	314.602	285.233	250.296	7091.06	0.0109038	84.4801	0.986902	1
2733938	2733928	core	1	COPS4 /// COPS4 /// COPS4 /// COPS4	3950394	161.17	132.319	297.48	1009.78	1222.58	951.925	2569.13	3096.12	2969.46	6024.26	4777.88	4319.81	6170.82	5907.49	7116.37	5688.98	0.0712789	163.337	0.986915	1
3089373	3089360	core	5	SLC39A14 /// SLC39A14	683794	287.921	191.968	248.701	2566.34	1967.43	1990.03	6742.28	5971.82	5938.93	11320.3	11068.3	10514.2	326.921	305.489	239.671	18936.5	0.0029143	243.116	0.986916	1
3863457	3863435	core	3	POU2F2 /// POU2F2 /// POU2F2	6516492	2118.85	1225.97	1970.74	6747.14	8981.92	7260.99	74.0335	63.0997	124.524	129.096	180.965	145.587	1230.61	1296.6	1055.45	10073.6	0.00307393	76.8925	0.986956	1
3518798	3518766	extended	2	EDNRB /// EDNRB /// EDNRB	5623086	1819.98	1368.93	1039.94	92.0821	76.0979	35.8165	86.6505	64.8932	39.2063	370.511	311.293	246.475	1086.16	978.053	864.077	2023.14	0.00463224	63.5738	0.98697	1
2558209	2558150	core	1	AAK1 /// DKFZp686K16132 /// AAK1 /// AAK1 /// DKFZp686K16132	4741648	124.893	132.803	263.852	1217.52	1397.87	1293.94	4428.9	3839.26	4920.57	7492.34	6770.42	6611.98	9969.29	9964.82	10324.2	9450.69	0.0556572	134.496	0.987067	1
3089392	3089360	core	5	SLC39A14 /// SLC39A14	2143551	331.093	281.168	347.986	6448.29	5906.54	5683.22	8989.15	9803.48	9366.71	9945.57	8747.75	8825.06	93.4938	70.6713	100.909	12287	0.0154096	88.4974	0.987074	1
3331852	3331822	core	4	GLYATL1 /// LOC643637 /// LOC643652 /// LOC643637 /// LOC643652	6419296	1761.91	1793.54	1630.34	8109.5	7826.46	8069.15	9828.63	8951.65	9102.61	65.3511	38.66	43.312	342.873	322.76	421.256	11448.9	0.0095096	45.2231	0.987134	1
2564604	2564599	core	1	MRPS5	3115610	288.472	346.98	198.773	1132.4	949.058	1031.59	4831.47	3880.6	4046.45	8119.5	7808.93	8041.04	14019.7	12030.5	12705.3	11493.1	0.0226205	312.454	0.987184	1
2898472	2898452	core	4	MRS2L /// MRS2L /// MRS2L	6251890	3012.81	1849.01	2126.24	9164.05	10211.8	9050.56	11523.5	9480.45	11715.2	317.728	285.852	252.276	730.673	506.867	573.406	17013.7	0.00513067	312.393	0.987196	1
3101551	3101514	core	1	TRIM55 /// TRIM55 /// TRIM55 /// TRIM55 /// TRIM55	37092	34.2718	29.6436	32.7144	30.2129	43.0901	30.4416	35.5389	98.7049	33.7199	75.9626	54.5006	88.7156	128.935	157.503	198.121	536.067	0.000623881	30.19	0.98721	1
3365170	3365136	core	4	SERGEF /// SERGEF	2178535	2324.09	1625.75	3030.82	8339.15	10106.7	9468.35	8352.8	9718.02	8820.09	121.838	111.417	69.7402	438.65	454.101	434.058	11610.1	0.0111606	116.642	0.987224	1
3331874	3331822	extended	4	GLYATL1 /// LOC643637 /// LOC643652 /// LOC643637 /// LOC643652	992070	1208.11	796.267	1141.34	6114.19	4800.27	5301.45	10101.4	9305.37	8817.84	30.4483	33.7862	27.0082	245.04	216.564	231.194	12555.1	0.00494756	32.8325	0.987224	1
2320404	2320392	core	3	C1orf187 /// C1orf187 /// C1orf187	1928436	4576.65	4597.49	5717	10568.3	11473.6	10621.2	94.6243	96.8626	110.457	602.759	525.601	495.255	4257.8	3737.11	3802.37	9894.41	0.0186185	99.5582	0.987226	1
2774909	2774900	extended	5	MGC10646 /// MGC10646 /// MGC10646 /// MGC10646 /// MGC10646	1741363	658.654	345.967	344.181	9030.86	8431.64	7939.64	13611.6	11179.6	12304.4	14245.4	14830.5	14762.5	70.3921	59.1833	94.0852	20242.6	0.0110488	67.287	0.987254	1
3518797	3518766	core	2	EDNRB /// EDNRB /// EDNRB	1778745	1185.93	867.254	1492.34	102.083	133.66	109.706	103.167	134.387	117.808	230.167	298.948	226.072	778.298	912.899	624.065	1902.27	0.00303661	105.844	0.987295	1
3863443	3863435	core	3	POU2F2 /// POU2F2 /// POU2F2	4738087	3822.56	2440.76	3244.61	10518.2	11228.9	11264.4	74.4311	71.2872	42.8422	188.138	255.89	238.109	1942.21	2023.85	1872.7	13045	0.00460917	76.8744	0.987315	1
3863443	3863435	core	3	POU2F2 /// POU2F2 /// POU2F2	4502285	3164.38	2305.96	3969.06	10514.5	9621.35	10580.4	159.768	100.05	128.737	197.433	260.256	199.526	2012.92	2149.62	1802.63	14440.5	0.0033644	123.647	0.987336	1
3415323	3415320	core	2	KRT7 /// KRT7 /// KRT7 /// KRT7	5984776	7868.08	7931.39	6808.59	1014.28	1161.76	1223.34	1042.48	1111.75	1036.4	2657.25	2473.23	2700.06	6822.21	6430.04	5707.33	9374.29	0.00737009	1039.09	0.987374	1
3365177	3365136	core	4	SERGEF /// SERGEF	475389	6415.66	3507.65	4673.47	15150.3	12844.4	13021.4	16258.5	17885.3	16319.3	202.728	139.343	225.708	1107.58	1113.81	1121.39	16217.6	0.0209288	213.845	0.987446	1
3415323	3415320	core	2	KRT7 /// KRT7 /// KRT7 /// KRT7	309147	9793.61	6798.51	8374.29	1600.89	1695.14	1311.24	1703.31	1834.24	1455.03	2209.42	2675.74	2757.91	8228.79	6404.83	4301.13	10015.9	0.0052142	1573.53	0.987497	1
3331851	3331822	core	4	GLYATL1 /// LOC643637 /// LOC643652 /// LOC643637 /// LOC643652	928753	601.091	932.934	1270.1	4157.49	4648.08	4548.55	5039.43	8847.18	5206.53	58.9948	53.5668	51.8162	133.808	201.762	180.515	7545.74	0.00611903	57.1849	0.987557	1
2826382	2826343	core	4	SNX24 /// SNX24 /// SNX24 /// SNX24	5292734	1869.15	2452.15	1415.34	6604.24	7320.27	7298.71	6518.98	7156.75	8015.39	132.389	53.6617	108.059	374.132	328.734	375.668	9222.73	0.0110048	114.294	0.987574	1
3666624	3666601	core	3	SNTB2	2128742	1047.55	1257.17	1813.61	5207.36	5457.46	5382.82	45.4605	82.4003	91.3928	223.463	115.624	100.991	832.284	702.655	582.916	11497.4	0.00133536	84.5974	0.987613	1
3365139	3365136	core	4	SERGEF /// SERGEF	2984844	1534.16	973.644	1195.64	8046.3	6817.92	6624.72	12235.8	12036.2	10765	210.932	176.274	281.524	354.581	345.646	311.44	27911.8	0.00162673	221.019	0.987649	1
2514259	2514216	core	3	NOSTRIN /// NOSTRIN /// NOSTRIN	5890845	2620.52	1849.28	1421.81	9731.24	9010.62	8156.88	32.7289	34.6674	59.6101	105.689	99.4841	55.1277	1137.63	876.213	1115.71	16803.3	0.0016277	36.1942	0.98773	1
3532795	3532793	core	5	PAX9 /// PAX9 /// PAX9	3842465	1150.1	594.679	834.86	9775.48	8722.43	9686.83	14715.7	11954.7	13151.8	14694	14319.4	15431.9	344.055	556.525	444.876	17703.4	0.0198069	408.656	0.987743	1
3863485	3863435	core	3	POU2F2 /// POU2F2 /// POU2F2	3414268	626.938	937.343	938.285	4857.44	4930.33	4214.76	105.282	48.6692	63.8923	94.5444	130.581	74.9256	415.534	527.1	481.006	14350.3	0.000753037	67.8518	0.987764	1
3047597	3047581	core	5	INHBA /// INHBA /// INHBA	5072436	335.044	299.855	250.09	7313.62	6576.56	6939.36	9611.87	7890.78	10414.5	10431.5	10335	9575.3	34.232	45.8181	60.0868	14204.2	0.0138324	44.3527	0.987765	1
2774910	2774900	extended	5	MGC10646 /// MGC10646 /// MGC10646 /// MGC10646 /// MGC10646	5903492	251.969	233.628	129.629	4582.71	4758.82	3947.23	5869.49	5321.6	7572.14	9006.38	8728.45	8864.02	73.6886	78.9548	54.0616	10743.7	0.0119338	69.3779	0.987785	1
2898470	2898452	core	4	MRS2L /// MRS2L /// MRS2L	3265161	1353.07	1262.03	1384.12	7661.24	6992.16	7157.44	8938.25	8845.27	10065.5	165.399	117.097	158.978	248.993	195.66	347.966	15971.5	0.0033421	153.449	0.987796	1
2826382	2826343	core	4	SNX24 /// SNX24 /// SNX24 /// SNX24	4544571	4083.13	6436.59	3639.53	10243.4	9894.59	11074.4	8060.29	7928.62	9998.85	246.94	267.987	160.076	932.906	951.469	1034.77	9232.09	0.0355277	252.427	0.987871	1
3308275	3308241	core	4	GFRA1 /// GFRA1 /// LOC143381	3476399	1915	1407.77	2709.97	7153.55	7720.46	8257.26	8717.24	8765.7	7586.18	54.2912	64.6847	64.3078	380.677	406.918	329.277	10602.5	0.0108922	67.7754	0.987966	1
2564627	2564599	core	1	MRPS5	3482295	69.5055	149.438	227.687	1122.77	1257.97	1121.43	3762.58	3513.21	4359.65	6290.92	5690.56	5408.19	8101.73	7489.74	8046.71	7542.58	0.059816	151.496	0.987989	1
2514236	2514216	core	3	NOSTRIN /// NOSTRIN /// NOSTRIN	3205302	1540.25	1924.7	1621.31	6902.61	7067.81	6753.62	30.6032	28.8925	35.2538	89.7833	69.2105	46.0747	1051.03	1031.17	981.248	12237	0.0019029	29.7753	0.988043	1
2514263	2514216	core	3	NOSTRIN /// NOSTRIN /// NOSTRIN	1699974	385.147	759.023	702.758	2503.99	2803.46	2844.41	29.2314	30.9674	27.4633	57.4506	34.1663	37.6698	255.006	406.126	393.489	5727.37	0.00152126	27.0042	0.988074	1
3365177	3365136	core	4	SERGEF /// SERGEF	4284707	7683.09	4584.35	5275.33	16331.4	15425.9	14714.4	17018	16988.9	15559.6	248.805	252.713	272.595	1224.81	1025.31	1442.98	17981.4	0.0206359	266.19	0.988113	1
3047584	3047581	core	5	INHBA /// INHBA /// INHBA	4178963	115.408	106.245	101.151	1334.05	1172.57	1661.29	3197.44	3307.29	2560.4	4661.86	5147.91	5395.33	110.064	95.63	41.0624	7553.63	0.00490778	80.095	0.988143	1
3863446	3863435	core	3	POU2F2 /// POU2F2 /// POU2F2	5657447	2275.63	2167.58	2607.28	7511.56	9348.41	7672.2	228.957	159.135	178.285	247.224	239.16	200.409	1315.06	1005.88	1438.87	12121.6	0.0024376	181.671	0.988162	1
3331839	3331822	core	4	GLYATL1 /// LOC643637 /// LOC643652 /// LOC643637 /// LOC643652	2831210	641.333	892.385	1422.41	4899.12	5473.75	4551.25	4994.41	6034.29	4484.53	34.3982	42.4879	53.4248	193.08	122.014	115.18	8308.76	0.00481327	42.3418	0.988178	1
3666634	3666601	core	3	SNTB2	4128214	3617.06	3051.83	4108.74	11076.1	10779.2	11444.5	132.976	132.852	197.478	333.461	306.285	310.687	2242.88	1921.3	2168.84	12816.3	0.00501417	143.358	0.988219	1
3365180	3365136	core	4	SERGEF /// SERGEF	301207	8165.81	4029.75	6877.42	16818.1	16206.2	14749.4	15484.8	18424.1	16103.5	350.167	398.593	385.929	1896.03	1738.62	1859.58	15960	0.0407307	397.498	0.98827	1
3666625	3666601	core	3	SNTB2	5154861	3506.59	6498.2	2981.75	8634.55	7789.15	8346.85	170.004	292.489	194.137	658.937	337.267	377.288	2722.98	2430.82	2473.03	8159.12	0.010068	199.636	0.988379	1
3331839	3331822	core	4	GLYATL1 /// LOC643637 /// LOC643652 /// LOC643637 /// LOC643652	5012104	1414.28	799.698	1135.73	6436.52	5795.17	5897.98	7714.34	7444.47	7265.06	46.1806	34.1351	56.0381	229.018	207.766	206.812	10956.6	0.00530442	49.1374	0.988395	1
2320407	2320392	core	3	C1orf187 /// C1orf187 /// C1orf187	3341798	4687.71	4679.52	5949.52	12061.3	11649.1	12385.5	189.844	199.759	288.014	617.72	389.637	420.179	3287.75	3692.61	3314.22	12179.3	0.00862369	203.126	0.988404	1
2514233	2514216	core	3	NOSTRIN /// NOSTRIN /// NOSTRIN	5643414	1677.73	2428.28	1737.77	5700.56	5343.67	5541.96	36.1141	60.593	36.3868	162.838	62.4171	102.74	1037.03	1308.46	1223.84	6301.13	0.00537799	36.4546	0.988454	1
3863465	3863435	core	3	POU2F2 /// POU2F2 /// POU2F2	5316307	2587.13	3744.82	2297.66	6667.34	6320.05	6828.37	50.9163	40.447	35.9239	289.136	224.95	236.962	1805.97	1970.61	1826.56	6104.4	0.0132441	41.8126	0.988509	1
3863446	3863435	core	3	POU2F2 /// POU2F2 /// POU2F2	6328147	3123.21	4345.26	3843.57	7725.65	9705.37	9701.03	239.298	178.008	214.175	390.85	365.404	379.627	2615.83	2384.78	2861.89	10136.7	0.00775891	217.861	0.988511	1
2564626	2564599	core	1	MRPS5	3955224	510.645	439.69	621.085	4062.72	4185.73	4004.85	7371.29	7952.46	8906.18	9528	8956.23	8970.59	10604.4	10691	10857.1	10710.3	0.227538	503.078	0.988562	1
2548826	2548776	core	3	ARL6IP2 /// ARL6IP2 /// ARL6IP2	3832764	4686.05	3229.39	4260.49	14285.4	11455.7	12482.5	563.027	397.808	352.259	691.375	539.218	444.804	2738.22	2494.69	1900.15	17043.8	0.00339915	412.755	0.988634	1
2774910	2774900	extended	5	MGC10646 /// MGC10646 /// MGC10646 /// MGC10646 /// MGC10646	3994700	571.795	382.008	419.683	8457.87	7436.52	7638.85	10532.6	10690.3	10709.3	10188.3	11445.4	11230.8	98.2382	68.9351	99.9181	14886.9	0.0163979	94.0331	0.988645	1
2320408	2320392	core	3	C1orf187 /// C1orf187 /// C1orf187	5763083	3753.36	3655.66	5055.82	14233.1	14760.6	14012.4	45.1253	41.4108	74.8043	277.067	151.064	175.461	2792.58	2311.72	2628.5	18538.4	0.00359842	45.162	0.988656	1
3331843	3331822	core	4	GLYATL1 /// LOC643637 /// LOC643652 /// LOC643637 /// LOC643652	2444247	1085.79	1204.11	1682.09	6193.83	6042.19	6768.06	7026.52	8150.03	7659.26	44.257	47.9368	49.1481	204.954	224.195	215.614	11234.5	0.00548002	50.7825	0.988722	1
2898454	2898452	extended	4	MRS2L /// MRS2L /// MRS2L	573900	4982.4	2718.1	4525.61	13349.7	13941.6	12848.1	15174.9	15466.1	15379.6	89.0366	174.55	210.441	1267.31	1013.44	855.942	16043.7	0.0201293	182.61	0.988737	1
3593370	3593339	core	2	GALK2 /// GALK2 /// GALK2 /// GALK2 /// RBBP8	3163442	3377.21	7665.49	3471.74	273.448	368.095	265.661	600.102	922.586	614.892	3706.33	2571.41	2781.86	4062.43	4936.95	4693.83	4262.28	0.0460517	270.028	0.988737	1
3047587	3047581	core	5	INHBA /// INHBA /// INHBA	4398457	113.369	90.4499	153.467	1600.51	1797.62	1777.35	2969.16	2238.14	4239.14	6413.13	6889.86	6130.17	78.2982	71.4812	39.0132	8444.24	0.00532259	63.9143	0.988755	1
2733953	2733928	core	1	COPS4 /// COPS4 /// COPS4 /// COPS4	6055221	33.2362	35.9803	33.3328	139.548	292.2	152.13	760.152	801.082	1360.28	3182.04	2169.51	1917.11	5175.61	4708.92	5727.57	5997.42	0.00579946	37.4775	0.988811	1
3047584	3047581	core	5	INHBA /// INHBA /// INHBA	6001539	201.294	156.468	50.1454	1937.22	1735.41	2354.65	4642.32	4081.36	3917.31	6367.18	7167.68	7483.04	121.577	136.241	136.131	9938.05	0.00530184	115.626	0.988841	1
3666623	3666601	core	3	SNTB2	4343441	2121.82	2924.1	1709.97	7444.51	7883.27	8774.33	65.7138	112.516	121.419	161.293	202.643	221.702	869.352	1122.31	1463.87	13649.8	0.00199851	124.335	0.988863	1
2558197	2558150	core	1	AAK1 /// DKFZp686K16132 /// AAK1 /// AAK1 /// DKFZp686K16132	332941	63.5724	91.2687	126.559	318.369	295.005	311.392	1443.44	1712.12	1157.04	3529.8	3725.73	3594.48	8333.57	7411.74	6939.49	8149.1	0.007606	104.426	0.988888	1
3089361	3089360	core	5	SLC39A14 /// SLC39A14	3392945	441.181	327.465	337.428	6803.59	5692.93	6335.31	12268.1	11711.4	11501.3	15443.6	15155.9	13891.3	144.96	193.366	145.558	20907.2	0.00846868	133.146	0.988921	1
2564607	2564599	core	1	MRPS5	4270448	297.302	366.414	364.555	1680.16	1753.56	1578.76	3721.02	3558.85	4056.86	4033.51	4148.75	4522.88	4989.41	4989.95	6137.66	4796.01	0.172804	358.785	0.988926	1
2564609	2564599	core	1	MRPS5	4516075	1203.81	810.3	996.172	4581.79	3813.36	4468.64	9315.99	7978.58	9935.18	10813.2	10484.5	9387.16	11438.6	12384.6	14236.7	11775.5	0.192079	978.421	0.988956	1
3365187	3365136	core	4	SERGEF /// SERGEF	2088589	726.548	643.904	782.86	4657.09	4809.44	4609.55	6776.41	7465.11	5923.9	37.0457	53.4544	52.8717	98.7997	168.308	94.9429	15625.7	0.00186845	50.2865	0.989023	1
2514234	2514216	core	3	NOSTRIN /// NOSTRIN /// NOSTRIN	3891879	1033.73	1986.11	1449.58	4921.01	5363.12	4984.81	30.7892	42.855	30.1485	106.651	95.064	55.9188	883.981	883.422	1327.35	6034.32	0.00428686	32.3908	0.989053	1
2514233	2514216	core	3	NOSTRIN /// NOSTRIN /// NOSTRIN	3602689	1207.53	2371.28	1716.88	5162.17	6220.89	5697.93	34.5389	40.7049	33.7199	157.144	120.756	89.3514	946.218	947.195	1863.64	6784.6	0.00447235	37.4124	0.989083	1
2826392	2826343	core	4	SNX24 /// SNX24 /// SNX24 /// SNX24	1900114	1368.66	1929.91	2593.29	7999.19	7918.93	8027.38	7478.81	8734.45	8479.92	231.633	64.5319	104.862	314.474	362.729	366.182	11328.7	0.00871724	110.73	0.989145	1
3308289	3308241	core	4	GFRA1 /// GFRA1 /// LOC143381	5951652	1150.1	481.118	894.853	4612.66	5283.23	5654.82	8107.57	7598.49	7698.11	34.4483	29.7862	33.0082	155.558	178.31	133.971	12945	0.00342816	35.0035	0.989158	1
2774912	2774900	extended	5	MGC10646 /// MGC10646 /// MGC10646 /// MGC10646 /// MGC10646	2281598	139.977	207.164	148.965	3414.24	3114.15	2609.86	5655.63	5663.97	5949.35	8329.99	8106.08	7527.49	83.0992	57.4064	49.1073	11276.7	0.00730042	52.8795	0.989167	1
2548826	2548776	core	3	ARL6IP2 /// ARL6IP2 /// ARL6IP2	4319861	1503.79	1034.07	1472.65	7165.84	7865.41	7560.71	65.6097	98.4006	72.4471	251.04	122.778	109.507	729.08	591.019	850.533	21176.7	0.000822285	77.8898	0.989169	1
3863457	3863435	core	3	POU2F2 /// POU2F2 /// POU2F2	5436986	4206.37	7205.92	4093.42	8258.41	9624.32	9939.04	66.1694	50.0561	42.6401	438.486	463.215	454.673	2789.19	3290.39	3076.4	8717.97	0.0194167	51.1633	0.989248	1
3365164	3365136	extended	4	SERGEF /// SERGEF	4049214	3402.25	3167.2	4129.33	10709.4	11774	11860.7	9461.21	10245.3	10465.4	34.4566	36.0126	30.8019	754.148	626.531	740.218	11359.8	0.0267151	34.77	0.989267	1
3365179	3365136	core	4	SERGEF /// SERGEF	2948012	6590.27	4609.04	5467.09	15331.3	15344.9	15733.4	16656.9	16197.8	16400.7	266.193	231.693	241.567	1139.22	1358.8	1240.03	17264.3	0.0231372	251.884	0.989295	1
3331847	3331822	core	4	GLYATL1 /// LOC643637 /// LOC643652 /// LOC643637 /// LOC643652	2569960	1469.5	1871.94	2824.09	7269.41	8016.5	6931.16	6855.97	9873.54	6528.11	42.9665	74.8684	75.8124	329.675	488.639	324.858	8893.11	0.0117939	77.6327	0.989334	1
3047583	3047581	core	5	INHBA /// INHBA /// INHBA	1044773	363.28	269.568	158.924	6514.43	6481.15	5774.04	10720.2	10844	12183.4	13901.2	15594	14094.1	38.9484	61.2639	59.1425	19698.7	0.00861545	56.3544	0.989351	1
3365179	3365136	core	4	SERGEF /// SERGEF	1557833	5226.14	3487.98	4626.72	13589.7	13352.8	13001	15567.9	15657.9	14468.5	169.514	216.235	225.016	1033.76	1314.44	868.632	16451.4	0.0187691	228.281	0.98936	1
3666623	3666601	core	3	SNTB2	1581287	3956.07	3652.9	2689.81	10961	10885.1	10032.8	138.506	88.3119	124.636	303.642	331.968	311.172	1998.03	2000.4	1880.65	12891.8	0.00478069	137.185	0.989403	1
2733952	2733928	core	1	COPS4 /// COPS4 /// COPS4 /// COPS4	2893393	59.7981	62.6599	38.473	141.682	173.807	175.023	699.494	790.798	1140.58	1779.5	1853.82	1807.04	3984.37	3445.82	3817.96	4205.65	0.00743315	68.8012	0.989486	1
3863451	3863435	core	3	POU2F2 /// POU2F2 /// POU2F2	4474066	5226.14	4015.98	4377.72	11786	10981.1	10298.8	125.638	84.2913	89.0464	277.697	369.37	403.432	3579.19	3286.02	3421.19	9892.17	0.0135593	90.2039	0.989509	1
2514262	2514216	core	3	NOSTRIN /// NOSTRIN /// NOSTRIN	2517130	4023.18	3528.5	3197.7	10753.5	10066.3	10802.7	34.1835	53.8526	57.0698	252.001	231.363	178.518	2451.38	2083.94	2703.55	10865.3	0.00740088	55.0035	0.989522	1
2564625	2564599	core	1	MRPS5	481566	43.9204	35.1684	50.4486	62.5183	65.2786	80.1529	135.877	120.685	106.675	249.783	259.647	196.788	589.873	580.824	628.082	984.614	0.00221053	51.2441	0.989529	1
3365177	3365136	core	4	SERGEF /// SERGEF	5636626	7215.3	4746.78	5836.3	13688.4	14876.1	16119.2	16532.2	15925.5	16275	261.343	250.405	204.204	1220.68	1430.59	1395.27	16250.5	0.0293205	259.123	0.989534	1
2564614	2564599	core	1	MRPS5	2074299	86.1683	92.9801	76.1848	434.885	550.62	709.729	1753.57	2002.66	2543.42	2460.06	2955.52	2005.59	3752.73	3695.62	4439.26	3445.56	0.0664397	86.916	0.989554	1
3532798	3532793	core	5	PAX9 /// PAX9 /// PAX9	1064075	322.897	284.769	582.863	6555.12	7626.21	6753.15	10222.7	10308.8	10660.2	9555.79	10792.1	12201.2	54.232	98.8181	48.0868	14868.8	0.0135861	52.434	0.989562	1
2548826	2548776	core	3	ARL6IP2 /// ARL6IP2 /// ARL6IP2	5289130	9278.13	8109.18	9084.92	18493.5	18802.2	18149.1	244.993	167.366	104.737	1212.84	1028.44	829.715	7591.29	6098.27	6039.63	17272.3	0.0201	173.402	0.989602	1
3365182	3365136	core	4	SERGEF /// SERGEF	5182731	1130.48	723.822	960.275	6477.84	5993.36	6128.08	9231.02	8012.54	8964.17	40.3764	62.5728	32.3678	140.145	154.589	226.281	17073.7	0.00264696	42.1325	0.989635	1
2733934	2733928	core	1	COPS4 /// COPS4 /// COPS4 /// COPS4	4669950	125.989	119.194	153.728	812.416	825.38	806.038	3121.86	3278.91	3073.14	4645.61	3593.75	3836.54	5185.56	6128.71	5965.95	5509.1	0.0603565	127.279	0.989656	1
2898470	2898452	core	4	MRS2L /// MRS2L /// MRS2L	5921707	1479.71	1391.13	1343.04	6524.15	6116.96	6616.65	10265.8	9786.23	10240.3	162.436	133.594	186.646	352.233	286.107	386.478	17278.4	0.00320433	179.928	0.98968	1
2564614	2564599	core	1	MRPS5	399557	666.767	523.296	909.039	3400.47	3191.06	2717.2	6675.49	7847.22	7222.83	7256.64	8022.26	8009.35	9523.81	9619.6	10266.9	9312.92	0.170487	656.825	0.989681	1
3089393	3089360	core	5	SLC39A14 /// SLC39A14	5087952	30.9204	48.1684	55.4486	339.163	340.167	386.684	518.606	564.071	754.661	2103.7	1627.27	1120.11	36.2815	28.8627	32.484	2096.71	0.00412565	32.343	0.989708	1
2898454	2898452	extended	4	MRS2L /// MRS2L /// MRS2L	1316167	4576.65	2894.49	4126	13103.4	13791.8	12548	17613.4	15921	17764.5	99.435	148.44	181.569	1016.56	851.061	531.778	19058.8	0.0132155	157.351	0.989733	1
2320405	2320392	core	3	C1orf187 /// C1orf187 /// C1orf187	6047756	2540.23	2932.17	4668.21	8849.89	10734.3	9629.81	58.4539	47.185	35.0467	383.752	189.319	133.085	1763.02	1945.9	1652.54	10765	0.00526916	49.4776	0.989781	1
2514263	2514216	core	3	NOSTRIN /// NOSTRIN /// NOSTRIN	2396632	3054.97	2672.26	4267.95	9228.73	9933.57	9809.63	39.2233	46.2247	46.1782	187.682	187.215	116.839	2329.72	1962.19	2031.15	10585	0.00595896	47.3081	0.989791	1
2564602	2564599	core	1	MRPS5	4132042	88.2414	107.735	151.338	444.096	421.315	457.039	2238.3	1981.52	2551.79	4547.14	4843.59	5927.67	9284.59	8458.04	9638.21	8891.63	0.0129424	116.817	0.989903	1
2514244	2514216	core	3	NOSTRIN /// NOSTRIN /// NOSTRIN	3771843	2612.34	4138.08	2787.94	7541.22	8019.57	8712.19	36.1253	63.4108	40.8043	218.45	173.482	125.35	2073.6	1747.34	2390	8054.74	0.0082012	41.0116	0.989933	1
2564627	2564599	core	1	MRPS5	5036400	133.96	163.908	211.977	1570.9	1651.24	1456.11	4655.24	3909.2	4495.79	7394.85	6631.77	5876.36	8640.18	8487.71	10074.1	8002.06	0.0914359	164.541	0.989944	1
2514231	2514216	core	3	NOSTRIN /// NOSTRIN /// NOSTRIN	235627	9960.28	5055.81	6315.38	15933	15603.4	14964.4	83.4366	123.701	95.2212	488.166	506.173	477.61	6644.76	5174.85	5396.94	14131.3	0.0144322	95.2079	0.989966	1
3666637	3666601	core	3	SNTB2	1204496	9830.63	5456.86	9634.42	17289.1	16106.4	16021.5	946.485	889.703	900.138	1367.37	1677.72	1605.32	8507.03	8581.36	6851.39	14516.1	0.0271704	891.739	0.989978	1
3047600	3047581	extended	5	INHBA /// INHBA /// INHBA	2949722	780.701	519.34	475.985	8635.7	7610.67	8244.64	9926.47	9855.1	9398.59	7522.33	9121.89	8625.53	47.3544	48.5804	47.9479	11757.2	0.027416	47.2652	0.990005	1
3365179	3365136	core	4	SERGEF /// SERGEF	4445637	3015.59	2374.71	3119.37	12036.4	11879.1	11503.5	10996.4	11860	11676.9	198.799	149.69	143.57	524.488	511.379	531.456	15517.8	0.0100199	155.393	0.990024	1
2733951	2733928	core	1	COPS4 /// COPS4 /// COPS4 /// COPS4	653894	44.8922	46.5407	93.9609	182.036	256.932	206.519	846.007	1337.39	1057.18	1575.92	1202.33	1003.7	1915.33	2098.88	2297.6	1898.95	0.0400172	47.274	0.990078	1
3532798	3532793	core	5	PAX9 /// PAX9 /// PAX9	4148945	387.888	322.679	425.66	6530.25	7331.81	7295	9909.94	7914.98	9855.84	11023	11389.3	11173.2	65.7728	74.1101	77.9785	14454.8	0.0159102	71.5633	0.990086	1
2898455	2898452	core	4	MRS2L /// MRS2L /// MRS2L	4636922	3391.37	3122.64	3708.11	11696.7	12653.8	10736.7	13689.2	13522.8	15228.6	226.752	189.319	149.085	706.284	701.655	634.916	16486.5	0.0110864	203.284	0.990138	1
2774912	2774900	extended	5	MGC10646 /// MGC10646 /// MGC10646 /// MGC10646 /// MGC10646	1444637	198.57	207.933	131.87	5099.59	4486.96	4094.54	8923.12	7968.28	9464.87	9306.28	9782.18	9542.38	37.8741	32.1691	36.6246	14110.5	0.00895452	35.182	0.99017	1
3331843	3331822	core	4	GLYATL1 /// LOC643637 /// LOC643652 /// LOC643637 /// LOC643652	4200467	564.091	732.859	695.189	4151.61	4885.57	4419.66	5215.1	6947.17	5870.22	28.4399	30.636	42.1468	62.6036	87.4458	82.9305	12295.2	0.00236364	29.921	0.990181	1
3101537	3101514	core	1	TRIM55 /// TRIM55 /// TRIM55 /// TRIM55 /// TRIM55	2755831	85.0213	63.8604	44.8458	344.88	315.064	458.065	1567.8	2212.21	1904.67	3699.39	2914.17	2607.8	5621.84	5253.91	6830.32	5066.58	0.0227239	66.2166	0.990207	1
3308339	3308241	core	4	GFRA1 /// GFRA1 /// LOC143381	2899250	1469.93	1001.98	1441.81	7926.73	7150.62	7627.1	10857.2	10837.2	11268.4	25.4554	36.9368	34.87	243.616	202.029	272.747	15987	0.00474561	36.5237	0.99022	1
3101532	3101514	core	1	TRIM55 /// TRIM55 /// TRIM55 /// TRIM55 /// TRIM55	5645494	204.184	166.078	159.658	1493.55	1542.08	1268.94	6851.31	4125.01	6205.98	11815.5	10836.6	10421.4	16185.1	16119.5	15512.1	15172.4	0.0373667	169.493	0.990225	1
3666623	3666601	core	3	SNTB2	4586658	4819.37	4950.45	4950.18	12585.7	12010	12250.5	124.489	150.183	187.106	618.83	444.284	277.542	2883.17	3115.23	2990.55	12086.8	0.00928007	159.864	0.990318	1
3365187	3365136	core	4	SERGEF /// SERGEF	2809788	1305.39	1038.46	1528.6	6510.02	6497.02	5542.12	7369.29	8417.32	6678.13	60.0531	67.947	39.1909	259.111	205.475	114.662	11235.6	0.00546653	61.9901	0.990354	1
2733948	2733928	core	1	COPS4 /// COPS4 /// COPS4 /// COPS4	927743	50.8662	39.9168	33.4612	72.5484	79.9436	115.163	409.993	592.507	546.897	921.583	1181.2	890.477	2391.54	2583.36	3011.5	3027.42	0.00523189	42.0787	0.990368	1
3722893	3722872	core	1	RPIP8 /// RPIP8	4328182	82.5055	149.438	80.687	407.091	288.972	379.435	2129.79	2190.12	1766.77	3677.04	3972.38	4314.27	9105.29	8113.21	7618.84	7304.08	0.015363	87.2343	0.990387	1
3518796	3518766	core	2	EDNRB /// EDNRB /// EDNRB	1015975	2443.99	4198.32	2930.27	45.5632	27.9091	40.6521	124.425	116.115	52.8106	507.524	378.1	622.764	1379.58	2527	1321.87	3678.62	0.00521955	47.5894	0.990395	1
3532800	3532793	core	5	PAX9 /// PAX9 /// PAX9	4601839	143.611	92.8822	220.505	3003.97	3312.28	3156.15	4792.85	4600.81	5481.39	7053.89	6629.91	6117.02	31.43	29.6886	49.5192	8691.62	0.00991647	30.0696	0.990418	1
3863459	3863435	core	3	POU2F2 /// POU2F2 /// POU2F2	63748	3826.28	2495.15	3468.5	10516.2	9418.57	8894.61	61.4539	47.185	45.0467	260.921	245.917	269.209	2541.41	2214.15	1604.82	8762.22	0.0101945	48.6863	0.990499	1
2558208	2558150	core	1	AAK1 /// DKFZp686K16132 /// AAK1 /// AAK1 /// DKFZp686K16132	5568590	51.7639	46.2485	53.1956	181.036	312.932	206.519	797.498	925.616	1311.55	2944.51	1749.49	1085.01	2822.88	2434.8	3901.07	2541.38	0.0234463	54.7599	0.990505	1
3331847	3331822	core	4	GLYATL1 /// LOC643637 /// LOC643652 /// LOC643637 /// LOC643652	5866817	3034.18	3323.05	3236.12	8742.12	8675.76	9528.44	8223.95	8580.27	7911.87	61.0531	34.947	62.1909	760.007	646.737	769.9	8469.63	0.0374799	61.7621	0.990516	1
3365187	3365136	core	4	SERGEF /// SERGEF	5004062	4442.07	5862.68	4252.08	11562.5	11955	11460	9898.42	9539.37	9179	81.9178	72.3822	102.073	969.436	1110.16	1067.51	10492.2	0.0446127	82.5952	0.99052	1
2564627	2564599	core	1	MRPS5	852941	131.63	118.137	116.169	1120.38	1245.63	1005.86	4617.14	3845.31	5509.55	6166.49	7555.69	7044.92	11627.4	10213.3	11063.1	10025.4	0.0451022	119.838	0.990571	1
3331835	3331822	core	4	GLYATL1 /// LOC643637 /// LOC643652 /// LOC643637 /// LOC643652	6166091	838.609	749.583	867.219	4634.09	5573.03	4751.7	5998.55	5317.22	5768.45	28.4427	39.2445	61.6061	223.169	102.236	92.4814	10632.8	0.00327754	38.3852	0.990588	1
2564629	2564599	core	1	MRPS5	1383552	363.28	269.568	582.924	2624.49	2824.69	2066.5	7659.12	7968.28	10119.9	10120.4	11353.5	11277.1	14629.6	14967	17344.6	13730.1	0.08468	365.411	0.990612	1
2514244	2514216	core	3	NOSTRIN /// NOSTRIN /// NOSTRIN	1496304	643.998	1039.51	1177.09	4781.8	4609.69	5734.97	24.6032	44.8925	29.2538	69.1384	51.2386	35.9828	556.842	546.694	669.879	11173.8	0.00116155	28.6754	0.990628	1
2564601	2564599	core	1	MRPS5	2576484	93.341	103.651	88.4833	621.159	629.695	495.119	3023.73	3038.06	2940.59	5931.03	5249.76	5515.59	8925.5	9312.41	10061.9	8505.47	0.0249833	96.6052	0.990676	1
3365160	3365136	core	4	SERGEF /// SERGEF	4752716	6477.9	4853.22	6426.7	14511.8	15446.1	15718.1	13520.8	13655.8	14317.5	282.9	307.282	233.838	1513.29	1410.58	1542.33	14621.3	0.0391648	288.377	0.990677	1
2826345	2826343	core	4	SNX24 /// SNX24 /// SNX24 /// SNX24	477161	1586.54	1372.37	1512.56	7938.25	7105.7	6864.66	8369.6	10871.2	9180.81	82.3178	72.6057	32.9098	343.074	268.994	262.024	13336.6	0.0054497	77.1251	0.990688	1
2514239	2514216	core	3	NOSTRIN /// NOSTRIN /// NOSTRIN	215854	368.358	1274.31	776.87	2912.94	2921.93	3925.33	48.1253	44.4108	30.8043	48.0935	79.345	29.9273	325.913	379.268	531.188	6594.66	0.00130244	40.1705	0.990713	1
3863445	3863435	core	3	POU2F2 /// POU2F2 /// POU2F2	2745959	6895.07	3862.35	5558.24	13022.1	14178.6	13579.3	48.1253	30.4108	64.8043	526.626	496.262	519.371	5215.94	4412.55	4160.93	12384.9	0.016977	48.7294	0.990736	1
3415344	3415320	core	2	KRT7 /// KRT7 /// KRT7 /// KRT7	5249441	3943.68	3696.65	2818.01	1285.73	1211.29	1257.2	1170.76	1136.19	975.331	1220.28	1492.91	1562.17	2479.67	3067.79	2427.96	4056.08	0.00334347	1171.63	0.990758	1
2320404	2320392	core	3	C1orf187 /// C1orf187 /// C1orf187	4314172	4712.67	5273.13	5435.62	11677.7	11386.2	10444.9	70.8436	62.4546	57.1578	702.28	584.818	399.048	4416.34	3563.09	4657.9	10678.3	0.0221492	63.2521	0.99078	1
3722881	3722872	core	1	RPIP8 /// RPIP8	1737457	129.341	85.3619	131.38	400.714	438.797	410.838	1976.6	2469.47	1434.06	4051.45	4003.54	4622.46	8052.1	7611.96	6361.8	7441.68	0.0124907	142.176	0.990782	1
3308338	3308241	core	4	GFRA1 /// GFRA1 /// LOC143381	81569	3733.58	1879.23	3810.8	11714.3	11552.4	11435.7	11078	15485.4	12081.9	100.144	106.756	202.351	838.222	742.873	654.621	13309.9	0.0195872	109.986	0.990811	1
2548786	2548776	core	3	ARL6IP2 /// ARL6IP2 /// ARL6IP2	4073556	6013.89	7590.87	6547.9	10941.7	11713	9921.77	496.931	621.597	554.922	1256.33	1166.03	961.222	5039.48	5033.81	5242.84	9888.93	0.025702	578.673	0.990862	1
3666630	3666601	core	3	SNTB2	3849045	10614.5	7752.64	10172.8	17580.8	17627.1	17131.2	626.408	475.269	866.587	1236.32	1695.6	1570.98	8244.74	7186.25	6290	16127.9	0.0230378	661.872	0.990863	1
3047583	3047581	core	5	INHBA /// INHBA /// INHBA	2204410	466.131	292.34	352.247	7443.85	7107.5	6279.94	12038	11212.6	11363.3	13697.1	14461.7	13800.6	93.0986	68.8534	78.9572	18435.8	0.0112421	75.5721	0.99088	1
2774908	2774900	extended	5	MGC10646 /// MGC10646 /// MGC10646 /// MGC10646 /// MGC10646	2012795	278.544	260.754	164.386	5150.76	5579.87	5564.54	8794.95	8027.54	9375.87	9601.06	9348.09	8242.77	34.7262	39.3417	29.5896	12920.7	0.0128288	33.8165	0.990921	1
3047587	3047581	core	5	INHBA /// INHBA /// INHBA	6298121	132.79	115.523	82.0707	2374.04	2435.98	2162.41	4627.01	3872.57	4785.08	8047.9	7993.74	7693.48	47.3544	73.5804	44.9479	11549.2	0.00525365	43.5157	0.990936	1
2320401	2320392	core	3	C1orf187 /// C1orf187 /// C1orf187	3771171	3722.74	4878.91	3169.53	10813.5	10985.9	9233.09	48.9966	45.2633	50.3075	270.224	239.16	221.409	2513.26	1651.23	3263.1	10811.1	0.00796798	49.9567	0.990938	1
2733934	2733928	core	1	COPS4 /// COPS4 /// COPS4 /// COPS4	1900016	69.3842	87.1488	75.8226	275.255	382.527	286.724	1266.69	2000.55	1241.63	2551.68	2171.05	2777.55	3373.11	4562.65	3938.07	3610.07	0.0220929	80.5994	0.990943	1
3666626	3666601	core	3	SNTB2	5986827	3068.78	2896.32	2782.46	10630.1	10771	9575.25	122.822	95.0293	121.693	338.989	193.099	195.32	1542.53	1573.26	1597.04	18291.9	0.00207221	122.411	0.990949	1
3532799	3532793	core	5	PAX9 /// PAX9 /// PAX9	5116501	944.619	523.31	538.313	10347.7	8695.02	8974.95	13058.2	11304.7	12685.8	13357.5	15025.3	14383.5	97.3351	159.55	132.307	18337.7	0.0161819	126.859	0.990957	1
3308339	3308241	core	4	GFRA1 /// GFRA1 /// LOC143381	1481783	570.402	461.753	619.986	3743.91	3380.54	3477.3	6284.31	7298.25	5570.24	34.4313	55.324	39.544	105.532	172.381	99.0006	14213.2	0.00172128	41.9134	0.99097	1
3365184	3365136	core	4	SERGEF /// SERGEF	284084	3048.08	1767.54	2256.54	8857.1	7787.99	7370.58	9970.64	12368.3	9220.61	75.9626	83.5006	156.716	460.096	434.324	346.007	11587.6	0.0110415	88.4278	0.990979	1
2898459	2898452	core	4	MRS2L /// MRS2L /// MRS2L	6100906	7117.25	6785.52	6472.14	14209.4	13435	13245.5	15119.2	13913	15103.5	688.493	403.203	468.695	1881.72	2301.99	1710.89	14055.6	0.0451494	483.189	0.991011	1
3365170	3365136	core	4	SERGEF /// SERGEF	2836131	9591.91	5008.08	7196.05	12531.2	16971.1	17893.7	18871.9	18192.4	17648.3	369.777	433.71	433.512	1941.26	1743.07	1697.68	18435	0.0296461	451.412	0.991016	1
3308290	3308241	core	4	GFRA1 /// GFRA1 /// LOC143381	4289536	3826.24	2020.01	3262.73	11540.6	11320.1	10835.2	13542	13180.4	13011.1	37.9948	88.5668	51.8162	619.05	498.684	784.654	14518.9	0.0153987	53.0098	0.991058	1
3365180	3365136	core	4	SERGEF /// SERGEF	3754853	9684.67	4311.03	7059.94	17100.4	16045.5	17046.7	16924.4	16366.3	17092.3	308.4	344.816	348.283	1658.62	1577.04	1921.26	17524.6	0.0329156	354.852	0.991086	1
2898455	2898452	core	4	MRS2L /// MRS2L /// MRS2L	579103	2614.33	1572.29	2105.57	8881.8	8302.7	8261.28	10730.1	11044.9	10655.5	78.1694	103.843	67.8273	470.133	385.183	319.338	13603.5	0.00817778	82.9622	0.991092	1
3047596	3047581	core	5	INHBA /// INHBA /// INHBA	1620713	152.339	112.242	148.656	4125.94	3633.46	3646.38	8483.72	5963.52	8060.49	10743.2	11888.1	11890.2	55.8741	30.1691	37.6246	18386.9	0.0050476	35.503	0.991098	1
3593379	3593339	core	2	GALK2 /// GALK2 /// GALK2 /// GALK2 /// RBBP8	961569	1470.28	1480.58	2661.14	35.5897	43.7843	39.0443	59.7671	118.081	102.284	570.207	407.541	513.295	1210.28	1569.4	1929.76	1831.55	0.014578	40.5174	0.991112	1
2514242	2514216	core	3	NOSTRIN /// NOSTRIN /// NOSTRIN	2512261	1597.73	4575.45	2875.36	6866.59	7161.16	8075.78	37.9966	45.2633	54.3075	315.874	130.855	170.97	1686.2	2204.15	2314.69	7281.65	0.00956802	44.739	0.991135	1
2826392	2826343	core	4	SNX24 /// SNX24 /// SNX24 /// SNX24	5031455	2967.81	2487.66	2807.96	8905.46	8124.71	7850.77	7086.96	6829.17	7046.25	263.231	149.52	109.569	746.813	379.181	522.933	8570.43	0.0195859	153.274	0.991136	1
3365160	3365136	core	4	SERGEF /// SERGEF	6506343	6099.21	4640.46	6649.27	11609.6	14244.8	13336.8	12998.6	14140.5	14029.7	304.227	313.314	261.813	1684.24	1560.62	1459.64	13655.1	0.0416649	311.782	0.991146	1
2774909	2774900	extended	5	MGC10646 /// MGC10646 /// MGC10646 /// MGC10646 /// MGC10646	1976529	386.18	288.451	497.889	7489.92	6994.67	6629.22	11127.3	9744.66	12001	12458.7	13159.1	12067	91.1308	129.998	74.9134	16542.5	0.0132521	87.2716	0.991184	1
3308290	3308241	core	4	GFRA1 /// GFRA1 /// LOC143381	150442	1983.04	746.404	1645.2	8587	8164.68	7460.09	12651.8	12859.6	11162.4	57.1551	97.2781	155.02	382.281	280.502	310.066	20508.2	0.00357515	105.177	0.991228	1
2514260	2514216	core	3	NOSTRIN /// NOSTRIN /// NOSTRIN	4693457	5171.69	3363.54	4123.08	12372.7	11669.1	10384.3	31.1624	53.7799	31.9359	294.26	248.551	207.883	3542.47	2639.24	3217.89	11201	0.00969656	32.0157	0.991277	1
3863445	3863435	core	3	POU2F2 /// POU2F2 /// POU2F2	5500947	13557.2	6523.35	11322.5	21017.1	18966.7	20778	734.322	735.585	676.664	849.001	1459.88	1758.13	9406.7	8929.44	9096.97	18916.9	0.02043	732.543	0.991292	1
2733943	2733928	core	1	COPS4 /// COPS4 /// COPS4 /// COPS4	2299211	28.3391	31.979	52.4547	79.079	69.2044	88.1384	290.251	394.273	589.827	783.251	685.97	473.965	1255.75	1372.38	1516.86	1325.93	0.0122488	34.7653	0.991345	1
3666626	3666601	core	3	SNTB2	2909754	3391.55	3441.86	3359.62	11028.4	11556.6	10987.5	85.2966	126.602	107.548	324.136	189.95	236.962	1865.79	1597.57	1864.25	14814.9	0.00349217	113.375	0.991354	1
2898472	2898452	core	4	MRS2L /// MRS2L /// MRS2L	6309029	2620.91	3997.96	3778.85	7702.79	9179.92	10610.9	6715.04	8281.52	8941.32	789.106	403.636	281.131	783.596	963.284	895.114	9479.4	0.0226453	416.816	0.991358	1
3331847	3331822	core	4	GLYATL1 /// LOC643637 /// LOC643652 /// LOC643637 /// LOC643652	5685353	2524.66	2944.21	2946.9	8386.02	8161.72	9125.29	8629.18	7996.61	7147.95	70.9626	89.5006	87.7156	599.384	546.158	592.904	8823.77	0.0249117	89.7201	0.991363	1
3365160	3365136	core	4	SERGEF /// SERGEF	2236448	5112.67	3119.64	4608.03	11845.8	11909.8	11830.7	10557.1	12599.6	12315.4	200.385	164.033	194.253	1280.58	1014.34	750.192	12868.3	0.0271083	200.443	0.9914	1
3101542	3101514	core	1	TRIM55 /// TRIM55 /// TRIM55 /// TRIM55 /// TRIM55	4306031	83.0213	74.8604	53.8458	312.909	250.952	310.477	2041.24	1551.85	1592.67	5209.93	4871.31	4798.19	11380.8	8992.6	7546.74	10603.2	0.00696563	82.8232	0.991448	1
3666624	3666601	core	3	SNTB2	1038261	5975.13	6076.87	6446.18	12403.8	12810.7	13104.4	255.679	279.488	276.13	673.333	657.077	658.454	4101.04	4580.12	3618.02	12024.2	0.013555	287.067	0.991455	1
3666638	3666601	core	3	SNTB2	5352184	12171.6	8015.77	11925.5	18728.3	19166	21233.1	842.348	743.906	1048.03	1273.72	2082.47	2111.37	9103.24	8848.76	8659.32	17444	0.0293296	881.318	0.991456	1
3863444	3863435	core	3	POU2F2 /// POU2F2 /// POU2F2	3938602	6282.41	4372.41	6118.19	14449	15231.6	14708.8	210.567	119.377	139.096	304.061	501.814	687.579	4172.42	4676.19	3806.07	13837.3	0.0117805	142.65	0.991473	1
3308340	3308241	core	4	GFRA1 /// GFRA1 /// LOC143381	1338588	4189.24	2754.28	3588.94	11938.9	11492.9	11497.3	16469.3	16212.6	15307.8	65.9665	66.8684	104.812	734.123	671.865	539.717	17183.9	0.0132805	69.0333	0.99149	1
3365160	3365136	core	4	SERGEF /// SERGEF	4553117	7282.18	4844.12	7030.79	14472.6	14892.1	15021.3	14513.3	14338.2	13772.5	243.473	401.216	346.905	1961.7	1861.09	1606.8	14259.7	0.0509448	352.949	0.991492	1
3101534	3101514	core	1	TRIM55 /// TRIM55 /// TRIM55 /// TRIM55 /// TRIM55	4693201	31.3711	25.6501	45.8159	291.874	276.917	240.038	1623.78	1422.15	1814.85	4150.2	3307.2	3122.3	6582.23	5173.16	6926.08	5936.43	0.0161873	32.3598	0.991493	1
2558220	2558150	core	1	AAK1 /// DKFZp686K16132 /// AAK1 /// AAK1 /// DKFZp686K16132	4393163	309.874	260.791	164.182	990.055	942.156	893.18	5557.27	3877.28	4523.36	8876.57	8481.88	9506.42	15127.9	15381.5	14276.6	14038	0.0179233	278.849	0.991506	1
2514239	2514216	core	3	NOSTRIN /// NOSTRIN /// NOSTRIN	3725466	5241.81	3313.68	6027	12393.6	11732.1	11614	65.0335	63.0997	100.524	445.219	451.131	402.81	4728.08	4217	4773.12	10625.6	0.0187356	64.9997	0.991524	1
3863451	3863435	core	3	POU2F2 /// POU2F2 /// POU2F2	4878225	2974.98	2438.67	3082.92	9208.84	10193.5	9757.22	55.2818	66.6692	75.8923	178.611	234.325	156.812	1756.88	1419.42	1707.49	12711.2	0.00380293	69.1307	0.991542	1
3722886	3722872	core	1	RPIP8 /// RPIP8	962431	45.306	31.31	26.088	810.354	952.01	1126.42	3256.43	5046.42	2668.25	4643.96	3730.08	5294.61	6797.56	6944.77	5785.39	6627.16	0.0671729	31.3891	0.991591	1
3863443	3863435	core	3	POU2F2 /// POU2F2 /// POU2F2	1514840	3713.1	2839.38	3942	11594.9	10588.1	11482.6	144.189	102.003	108.166	153.743	258.723	305.635	2058	2594.45	1891.92	14408.8	0.00416517	114.118	0.991603	1
3863458	3863435	core	3	POU2F2 /// POU2F2 /// POU2F2	4341258	4930.96	4126.7	4459.56	11106.4	12618.3	11070.4	94.2653	91.5319	70.5821	274.307	427.453	348.623	2752.62	2546.19	2094.03	10997.4	0.00911194	96.535	0.99166	1
3863477	3863435	core	3	POU2F2 /// POU2F2 /// POU2F2	40756	5043.37	5175.7	6154.45	11474.3	12536.6	11839.9	87.5825	105.181	41.2856	396.83	391.284	465.542	4171.58	4833.9	3191.58	10973.9	0.0146374	87.545	0.991723	1
2514228	2514216	core	3	NOSTRIN /// NOSTRIN /// NOSTRIN	4470301	4240.44	4825.19	4155.46	9551.36	9445.59	8969.78	41.4539	61.185	46.0467	480.835	327.756	292.413	4157.14	3865.71	3162.93	8606.02	0.0178117	45.8415	0.99175	1
3047600	3047581	extended	5	INHBA /// INHBA /// INHBA	1168316	517.087	364.035	170.108	6755.19	5896.78	4891.46	10552.9	8124.32	8966.95	12639.1	12133.3	12332.8	127.491	145.209	121.477	15241.2	0.0119052	120.111	0.991806	1
2826368	2826343	core	4	SNX24 /// SNX24 /// SNX24 /// SNX24	6009416	2428.52	3392.26	2686.17	8363.78	9735.61	9650.78	9301.05	9271.47	10488	238.856	143.411	163.265	455.721	386.485	432.979	12579.4	0.0100095	165.661	0.99181	1
2826382	2826343	core	4	SNX24 /// SNX24 /// SNX24 /// SNX24	1631839	1236.96	1911.56	2545.89	7844.29	7958.55	8732.07	7551.74	8139.85	9279.49	138.731	86.4772	103.8	255.921	300.489	258.671	12146.4	0.00671524	102.7	0.991848	1
3863458	3863435	core	3	POU2F2 /// POU2F2 /// POU2F2	400751	8524.1	5621.21	6712.33	14584.4	14014	13778.5	224.236	254.216	239.554	640.795	792.555	654.595	6919.94	5021.65	4219	12959.9	0.0157607	242.053	0.99185	1
3863478	3863435	core	3	POU2F2 /// POU2F2 /// POU2F2	5257332	2813.92	5799.19	1564.34	4912.9	4497.32	4976.65	43.5089	48.5194	38.1582	837.063	492.768	579.194	3295.02	3399.18	4182.79	4482.38	0.0672409	43.4661	0.991864	1
3308276	3308241	core	4	GFRA1 /// GFRA1 /// LOC143381	5480065	5537.38	4303.73	5427.74	11623.6	13183.3	13653.8	13214.7	13419.9	13185.7	79.1669	57.389	72.6706	1257.82	1412.83	1388.94	12785.3	0.0488392	73.1351	0.991958	1
2320409	2320392	extended	3	C1orf187 /// C1orf187 /// C1orf187	3051923	4623.11	4750.89	4965.84	11912.5	11829.5	11704.7	35.3101	45.5561	37.2732	363.757	322.543	304.454	4011.11	3482.32	4140.02	10881.5	0.0136637	37.2445	0.991981	1
2733948	2733928	core	1	COPS4 /// COPS4 /// COPS4 /// COPS4	6265394	113.369	132.45	92.4673	225.559	476.298	279.469	1224.69	1181.37	1218.79	3195.64	3014.71	2676.04	7011.09	5947.95	6458.1	7928.95	0.00545513	131.012	0.991984	1
3331843	3331822	core	4	GLYATL1 /// LOC643637 /// LOC643652 /// LOC643637 /// LOC643652	649440	673.494	957.644	1117.88	4911.69	4757.14	4604.03	6046.86	8393.53	6165.8	43.2913	33.8419	71.2025	146.726	236.219	150.243	9635.66	0.0045419	44.9792	0.991998	1
3308340	3308241	core	4	GFRA1 /// GFRA1 /// LOC143381	2334444	3670.29	2103.08	3212.77	11533.6	10474.9	11643.2	12873.4	13935.7	12755.9	40.8822	56.8005	64.7052	561.707	598.004	481.87	14984.7	0.0135623	58.1701	0.992009	1
2774912	2774900	extended	5	MGC10646 /// MGC10646 /// MGC10646 /// MGC10646 /// MGC10646	2471509	90.2942	95.4974	85.4351	1809	1485.09	1605.96	4034.37	3897.13	4373	7360.9	6529.9	5424.95	30.0583	63.8673	45.8901	10262.3	0.00426796	41.331	0.992029	1
3365169	3365136	core	4	SERGEF /// SERGEF	3780100	5147.71	5820.56	4877.76	11578	11796.2	13298.1	10644.6	12285	12526	271.215	186.44	200.588	1026.74	1329.63	1213.73	12236.6	0.0374426	204.922	0.992035	1
3518777	3518766	core	2	EDNRB /// EDNRB /// EDNRB	628727	3692.22	3371.05	4358.16	33.8783	36.1373	32.6344	117.662	199.798	159.924	810.53	882.312	956.485	3059.2	3168.89	3104.72	4465.36	0.0107893	35.6101	0.992061	1
2514252	2514216	core	3	NOSTRIN /// NOSTRIN /// NOSTRIN	5402529	3118	5563.16	2314.35	8913.09	8483.62	7983.7	79.2484	71.924	92.9971	163.317	157.798	169.855	1880.55	1908.95	2055.49	10574.9	0.00487864	76.7813	0.992084	1
3863451	3863435	core	3	POU2F2 /// POU2F2 /// POU2F2	2064934	5103.75	3503.04	4928.89	12199.1	13086.4	12828.4	67.3402	82.9987	61.3649	285.284	369.593	318.13	3722.91	3493.88	3082.97	12589.1	0.00970418	67.8859	0.992088	1
3331850	3331822	core	4	GLYATL1 /// LOC643637 /// LOC643652 /// LOC643637 /// LOC643652	752371	4957.95	3274.76	6728.03	11713.2	11146.7	11100.9	11743.1	15918.7	8478.78	42.3227	58.7497	40.257	1414.05	1533.61	1643.45	10584.8	0.0709786	42.4369	0.992181	1
3666633	3666601	core	3	SNTB2	5821028	9691.1	5617.02	8385.09	17026	15734.5	17146.5	461.415	456.844	452.184	976.549	1138.54	915.83	6258.32	5252.19	4998.55	16530.3	0.0121344	483.808	0.992193	1
3047585	3047581	core	5	INHBA /// INHBA /// INHBA	2339894	197.434	150.701	178.509	2746.5	2260.11	2545.53	7750.63	6590.77	6304.77	11249.9	12565.8	13549.4	128.876	137.146	116.443	20528	0.00335569	112.134	0.992202	1
3331843	3331822	core	4	GLYATL1 /// LOC643637 /// LOC643652 /// LOC643637 /// LOC643652	6225232	924.077	1083.25	772.883	4431.99	4968.28	5188.87	6720.28	7004.88	6643.73	52.8188	34.9215	55.6496	126.494	177.75	107.408	12317.8	0.00307105	52.3521	0.992208	1
2514255	2514216	core	3	NOSTRIN /// NOSTRIN /// NOSTRIN	5831855	507.909	1379.97	959.223	4697.18	6667.95	5163.79	45.7109	35.4831	39.0418	68.1384	39.2386	48.9828	401.308	391.404	499.003	18767.9	0.000546839	35.9868	0.992242	1
3365187	3365136	core	4	SERGEF /// SERGEF	3399459	1063.8	1406.29	1321.04	5018.39	5484.46	6991.49	5223.37	6848.35	5791.94	73.7449	42.1437	80.6444	168.707	190.072	260.19	8518.83	0.00673846	73.8898	0.992268	1
3730713	3730698	core	2	KCNH6 /// KCNH6 /// KCNH6 /// KCNH6	2766177	3081.84	3069.74	4368.01	28.2263	21.5317	36.1244	113.265	185.46	178.583	1181.9	1567.93	1145.74	3137.2	3741.36	4004.39	3927.23	0.0180869	28.5265	0.992376	1
3331853	3331822	core	4	GLYATL1 /// LOC643637 /// LOC643652 /// LOC643637 /// LOC643652	6481546	3799.83	3873.18	4605.76	10178.2	11920.2	13483.8	12494.6	11112.1	12336.5	40.3764	29.5728	42.3678	680.192	1054.12	764.256	13110	0.0236177	40.7951	0.992413	1
2558208	2558150	core	1	AAK1 /// DKFZp686K16132 /// AAK1 /// AAK1 /// DKFZp686K16132	4690798	75.5724	80.2687	95.5591	401.593	519.248	446.515	1758.27	2046.83	2605.37	4563.2	3227.89	2734.78	4791.95	5013.95	5092.25	4537.07	0.0355334	82.3161	0.99247	1
3666638	3666601	core	3	SNTB2	6327924	9994.44	6087.41	9616.23	14816.1	17746.6	19283.4	609.45	554.217	827.714	1457.99	1192.66	1192.24	7527.22	7195.66	6337.4	16467.4	0.0179074	613.216	0.99249	1
3518776	3518766	core	2	EDNRB /// EDNRB /// EDNRB	639866	1503.52	3184.26	2734.98	33.8801	33.2825	28.2013	39.4485	213.795	52.9223	405.33	605.418	854.025	1399.56	3159.94	2083.6	4421.3	0.00445772	29.8498	0.992496	1
2898473	2898452	core	4	MRS2L /// MRS2L /// MRS2L	2120363	3952.96	2419.09	3516.39	12073.7	12949.9	11992.2	15750.7	14223	13157.8	403.225	284.315	363.279	1066.98	773.994	616.9	18554.4	0.00817187	385.339	0.992519	1
2564604	2564599	core	1	MRPS5	3276884	282.935	159.83	77.8749	873.58	837.289	791.428	5083.05	3908.74	4581.64	9073.31	9466.58	9251.74	16333.6	16783.2	15834.9	15034.4	0.0177406	167.038	0.992519	1
2564607	2564599	core	1	MRPS5	3389891	214.936	431.494	459.399	1484.02	1396.83	1620.09	3287.12	3340.48	3127.12	3715.25	3357.83	3550.81	4024.6	3732.97	5012.5	3795.2	0.180418	423.298	0.992556	1
2320401	2320392	core	3	C1orf187 /// C1orf187 /// C1orf187	1461948	3652.23	4659.89	3665.46	10067.4	10701.3	9969.75	53.9163	39.447	39.9239	197.433	298.256	218.526	2455.06	2057.41	2980.29	10174	0.00828633	40.3875	0.992598	1
3365186	3365136	core	4	SERGEF /// SERGEF	4072509	4897.61	3491.77	4153.52	12238.3	12098.8	13787.1	12391.7	13621.1	12787	133.433	228.546	98.708	777.52	1029.22	740.188	14342.6	0.018853	137.438	0.992608	1
3101549	3101514	core	1	TRIM55 /// TRIM55 /// TRIM55 /// TRIM55 /// TRIM55	4432199	30.4025	25.3226	26.1728	272.251	282.941	336.687	1145.8	1219.9	1898.87	3422.58	2047	1630.35	3022.81	2451.63	4475.64	2754.34	0.0422257	26.51	0.992615	1
3532798	3532793	core	5	PAX9 /// PAX9 /// PAX9	4560780	512.823	438.508	680.218	8030	7790.31	8459.12	10558.4	9818.59	11874.9	10908.1	12112.6	11614.8	84.0986	48.8534	103.957	14533.6	0.0200292	82.0414	0.992666	1
2564604	2564599	core	1	MRPS5	2393849	187.011	151.557	130.224	878.106	746.666	670.564	4829.16	3816.31	3783.53	7958.17	8353.96	7616.77	12785.5	11956	14333	11885.3	0.0198012	158.547	0.992673	1
3863451	3863435	core	3	POU2F2 /// POU2F2 /// POU2F2	477862	5435.39	3079.03	4501.32	11949.9	12024.4	10989.9	66.7182	62.7343	43.7729	251.038	261.806	354.605	3449.72	2610.55	3037.74	12462.3	0.00793417	63.0607	0.992676	1
3365164	3365136	extended	4	SERGEF /// SERGEF	2889557	2583	1792.39	2820.55	9051.72	8336.59	9379.26	8355.67	9414.19	8735.8	28.4439	31.7111	34.0776	366.172	432.615	501.754	10362	0.0166243	32.1158	0.992696	1
3532799	3532793	core	5	PAX9 /// PAX9 /// PAX9	682528	910.215	512.153	709.22	10436.2	10063.8	9301.31	14034.5	13652.4	14897.4	13889.3	15821.3	16413.6	198.389	135.453	183.076	19510.3	0.0187986	176.252	0.992716	1
2733942	2733928	core	1	COPS4 /// COPS4 /// COPS4 /// COPS4	2918801	184.641	216.071	256.526	553.39	628.703	764.444	2941.15	2784.77	3280.46	3908.21	4829.92	4497.61	6896.85	7429.23	7659.95	6689.69	0.025338	226.503	0.992724	1
3365139	3365136	core	4	SERGEF /// SERGEF	5664910	3163.11	2119.35	2474.83	9305.77	9774.71	9996.01	12816.1	12161.2	12079.9	205.029	105.351	150.653	648.013	367.2	445.956	16597	0.00682447	159.184	0.992778	1
2514236	2514216	core	3	NOSTRIN /// NOSTRIN /// NOSTRIN	1474779	2816.04	2645.41	2119.23	8554.8	8401.7	7261.28	36.7289	34.6674	49.6101	195.306	134.829	54.346	1549.61	1569.05	1420.77	10437.1	0.0043465	37.4115	0.992842	1
2733945	2733928	core	1	COPS4 /// COPS4 /// COPS4 /// COPS4	2859891	114.386	128.847	91.3092	265.091	288.972	385.435	1495.62	1646.44	1350.69	3471.84	2903.21	2839.18	6368.99	5140.56	5924.41	6132.33	0.00950813	125.252	0.992882	1
3593371	3593339	core	2	GALK2 /// GALK2 /// GALK2 /// GALK2 /// RBBP8	6126005	5495.57	11948.9	6530.04	274.11	379.538	535.433	825.182	1251.61	768.491	5492.84	3161.31	3660.96	5752.98	7642.81	7704.45	7430.17	0.0300562	382.95	0.992885	1
3047587	3047581	core	5	INHBA /// INHBA /// INHBA	3592021	78.1651	81.6295	34.7012	1269.57	1192.02	1220.88	2605.22	2793.06	2793.98	4854.52	4215.08	3748.99	41.6136	40.3305	29.7956	6069.5	0.00575975	36.6297	0.992939	1
3518784	3518766	core	2	EDNRB /// EDNRB /// EDNRB	738688	6291.47	4309.36	5312.19	57.676	48.5755	54.7946	225.955	137.095	185.799	860.889	1023.56	1250.5	4147.08	3738.15	3955.93	7085.54	0.00674653	58.5329	0.992962	1
3863475	3863435	core	3	POU2F2 /// POU2F2 /// POU2F2	5997904	3716.14	2683.32	3550.81	10010.9	10304.8	10574.9	61.7109	39.4831	31.0418	296.752	143.319	181.085	2351.33	2275.28	2005.8	11525.7	0.00603996	39.7269	0.992975	1
3365179	3365136	core	4	SERGEF /// SERGEF	5549043	4231.93	3661.31	4132.3	12823.1	12377.7	13267.4	13956.7	12536.1	12927.2	169.98	129.653	187.747	725.291	706.974	855.518	15519.6	0.0151927	175.539	0.993022	1
3532796	3532793	core	5	PAX9 /// PAX9 /// PAX9	3373403	1139.2	597.955	819.644	11218.8	11209.2	10938.8	13798.7	13899.4	15095.6	14540.5	15548	15568.9	85.1863	203.944	156.81	18776.2	0.0235414	152.853	0.993025	1
2564622	2564599	core	1	MRPS5	2073889	115.408	89.2451	97.1513	415.505	279.928	201.857	1573.69	1412.37	1071.79	2991.08	2932.42	2875.5	6246.09	5479.9	5014.26	5590.7	0.0110062	106.288	0.993039	1
3863465	3863435	core	3	POU2F2 /// POU2F2 /// POU2F2	4546073	4589.4	6667.6	5132.92	9294.17	10465.9	11215.7	35.7289	53.6674	34.6101	794.314	466.123	607.696	4512.95	4918.89	4598.87	9688.39	0.0282873	35.8911	0.993055	1
3518776	3518766	core	2	EDNRB /// EDNRB /// EDNRB	4205683	2059.9	6814.67	3209.35	31.2179	34.3814	25.5724	111.964	220.101	144.343	1027.73	1009.32	1056.39	2014.75	3543.81	3790.26	4249.43	0.0125581	31.5803	0.993064	1
2564609	2564599	core	1	MRPS5	850182	238.356	209.611	318.252	940.788	902.31	902.792	4101.72	4468.84	4078.4	6202.69	6638.33	6778.06	10130.5	11009.4	10062	9281.16	0.0301899	247.817	0.993086	1
3666624	3666601	core	3	SNTB2	5564615	6107.18	7399.38	5783.23	11876.7	12322.2	12429.9	227.751	218.857	331.836	902.629	517.738	613.332	3775.21	4434.69	3511.55	11741.7	0.0135049	238.49	0.993265	1
2558205	2558150	core	1	AAK1 /// DKFZp686K16132 /// AAK1 /// AAK1 /// DKFZp686K16132	5643044	197.434	200.701	169.509	1136.19	1304.51	948.313	5239.25	3869.41	4996.29	7976.15	8609.52	7625.18	11396.7	11687.8	13283.5	10532.6	0.0404915	201.606	0.993271	1
3047597	3047581	core	5	INHBA /// INHBA /// INHBA	5141608	494.568	458.53	351.389	8437.94	7400.39	7768.88	11024.6	10795.1	11681.1	14505.2	12379	11616.8	90.9538	52.516	66.1174	15759.2	0.0168981	64.6213	0.993335	1
3101537	3101514	core	1	TRIM55 /// TRIM55 /// TRIM55 /// TRIM55 /// TRIM55	6518406	56.1997	28.3204	27.9425	380.213	560.699	471.681	2205.75	2143.89	3213.59	6091.94	4307.89	3215.97	6214.27	6297.63	8181.48	5819.38	0.033212	28.6285	0.993336	1
3518779	3518766	core	2	EDNRB /// EDNRB /// EDNRB	3637142	697.672	1072.43	1052.76	34.8801	37.2825	26.2013	30.4173	62.93	28.3587	178.856	164.411	163.265	466.115	478.716	760.043	1954.4	0.00221164	29.5394	0.993339	1
3365184	3365136	core	4	SERGEF /// SERGEF	5218881	3236.99	2732.98	2939.37	10875.6	10662.3	11053.1	10739.5	11022.2	10170.9	149.779	75.9993	68.7693	422.844	382.862	527.543	14124	0.0109575	77.4048	0.993366	1
2733949	2733928	core	1	COPS4 /// COPS4 /// COPS4 /// COPS4	514609	112.357	92.0529	89.6245	366.484	514.938	347.952	1563.65	1924.73	2166.9	2620.06	3136.7	2913.09	4900.96	5017.03	4596.01	4454.73	0.0266485	95.1333	0.993375	1
2514247	2514216	core	3	NOSTRIN /// NOSTRIN /// NOSTRIN	1785426	3027.57	4226.4	3259.61	8095.99	7607.42	7058.62	32.5538	46.338	42.5599	238.006	137.709	204.734	2502.16	2387.97	2196.01	7507.04	0.0112502	42.4903	0.993375	1
3666633	3666601	core	3	SNTB2	5167668	8915.26	6830.5	8649.18	15990.3	15412.7	14939.2	571.431	535.71	607.695	1142.99	1133.18	1100.21	6359.16	6023.35	6283.31	14234	0.018878	580.813	0.993375	1
2564629	2564599	core	1	MRPS5	6134797	1084.31	307.669	364.103	4243.42	4299.55	3961.44	11936.3	9906.36	12775	14527.2	14638.7	14062.5	20467.9	19216.5	19691.1	17996.7	0.124868	363.795	0.993395	1
3101533	3101514	core	1	TRIM55 /// TRIM55 /// TRIM55 /// TRIM55 /// TRIM55	5747910	29.4025	33.3226	24.1728	478.477	667.279	539.607	2222.02	2208	3195.43	3708.34	3399.94	2424.66	3999.31	5015.1	5771.7	4680.57	0.0513513	29.5759	0.993398	1
2514228	2514216	core	3	NOSTRIN /// NOSTRIN /// NOSTRIN	4058386	7127.56	5724.72	5442.52	13797	13976.9	13421.8	46.9163	38.447	57.9239	329.58	434.666	420.633	4928.6	3740.9	3985.86	12422.1	0.0139837	47.3919	0.99341	1
2558205	2558150	core	1	AAK1 /// DKFZp686K16132 /// AAK1 /// AAK1 /// DKFZp686K16132	3948159	109.96	168.908	138.977	915.029	921.316	816.137	4034.67	3882.23	4276.05	6839.29	6886.81	5946.09	9686.47	8514.71	10909.8	8903.13	0.039254	141.773	0.993413	1
2514258	2514216	core	3	NOSTRIN /// NOSTRIN /// NOSTRIN	758305	3815.62	3191.31	2786.22	11100	11086.9	9571.76	43.3101	59.5561	33.2732	172.573	137.779	144.573	2074.31	1456.76	1735.06	15913.6	0.0030118	43.9549	0.993578	1
3331852	3331822	core	4	GLYATL1 /// LOC643637 /// LOC643652 /// LOC643637 /// LOC643652	155331	3106.21	1601.94	2982.71	10360.6	9124.36	8651.77	11385.9	13581.6	10966.3	136.763	76.0109	170.92	563.317	553.116	506.204	13164.3	0.012111	144.343	0.993588	1
3666603	3666601	core	3	SNTB2	5731656	9474.02	6838.47	8306.27	16479.6	14356.6	16794.9	485.936	291.315	323.629	808.766	816.53	944.522	5182.33	6241.01	5721.61	15632.4	0.0149068	329.499	0.993597	1
2514255	2514216	core	3	NOSTRIN /// NOSTRIN /// NOSTRIN	1096590	6091.56	6659.67	8148.83	13869.3	14276.7	13819.1	62.8586	93.4742	87.2827	498.845	305.026	343.359	5987.26	4853.66	4342.41	14882.9	0.0103354	85.3405	0.993647	1
3047598	3047581	core	5	INHBA /// INHBA /// INHBA	3484489	75.3643	124.357	155.158	2196.28	1994.61	2537.19	4061.75	3863.95	4653.04	5658.82	5108.18	5068.67	31.2815	39.8627	31.484	6814.36	0.00988216	30.1142	0.993719	1
2564601	2564599	core	1	MRPS5	1506021	77.7055	72.0103	118.993	447.017	502.992	474.053	2805.39	3027.81	3027.78	4926.95	5321.96	5340.35	8594.57	10277.4	10172.6	9161.91	0.01833	79.9101	0.993761	1
2564608	2564599	core	1	MRPS5	1187968	112.213	203.399	191.262	917.324	1017.64	1139.15	3370.64	3144.14	3274.55	2501.13	2910.44	3615.99	3916.86	4141.89	3146.95	3597.23	0.147939	190.175	0.993776	1
2514233	2514216	core	3	NOSTRIN /// NOSTRIN /// NOSTRIN	532716	423.761	753.31	795.419	3500.98	4123.38	4023.69	37.3501	26.7424	48.8284	53.1806	50.1351	36.0381	201.258	244.741	522.757	17051.3	0.000425092	36.5087	0.993834	1
2733937	2733928	core	1	COPS4 /// COPS4 /// COPS4 /// COPS4	6192645	56.7582	60.6475	22.6055	71.2218	83.8266	124	165.373	231.735	672.491	1193.2	619.496	809.492	1262.61	1688.74	1365.06	2185.2	0.00324993	60.8488	0.993836	1
3863456	3863435	core	3	POU2F2 /// POU2F2 /// POU2F2	5690355	5561.87	3742.88	5749.23	12209.8	15021.2	13908.7	112.029	132.781	94.339	278.74	377.606	424.967	3025.12	2617.31	2455.12	15979.6	0.0059668	120.624	0.993863	1
3047598	3047581	core	5	INHBA /// INHBA /// INHBA	2591783	88.2414	64.7352	55.3376	1017.88	945.117	1142.89	2091.61	2112.32	1960.18	4003.43	4093.89	4608.97	32.43	30.6886	33.5192	5822.55	0.00471108	29.8024	0.993875	1
3365169	3365136	core	4	SERGEF /// SERGEF	952034	3030.02	1857.1	2930.06	9789.16	8624.38	8998.46	10171.5	11908.3	9397.23	92.731	110.477	111.8	494.355	665.216	512.841	11856.1	0.0139022	114.689	0.993876	1
3331847	3331822	core	4	GLYATL1 /// LOC643637 /// LOC643652 /// LOC643637 /// LOC643652	6072012	2295.99	3087.98	2959.37	6697.31	8543.38	9605.34	8057.84	9190.38	7878.11	54.0935	52.345	42.9273	509.236	628.753	484.42	9211.01	0.0224156	53.0114	0.993908	1
3518784	3518766	core	2	EDNRB /// EDNRB /// EDNRB	5487689	3636.32	3631.38	3867.07	83.7716	89.6542	74.1362	82.4605	82.4003	104.393	750.33	605.418	607.025	1771.84	1602.22	1921.61	6308.1	0.00268569	71.627	0.99392	1
2564629	2564599	core	1	MRPS5	6213919	551.463	363.118	539.245	2684.33	3202.77	2203.66	10547.7	7893.05	12022.6	12685.7	12633.5	12413.1	17893	16172.8	19390.2	16618.7	0.0661406	542.996	0.993949	1
2514231	2514216	core	3	NOSTRIN /// NOSTRIN /// NOSTRIN	1679637	9440.2	5300.93	7181.29	15817.9	15076.5	15045.3	78.5745	118.842	126.443	555.759	525.601	527.255	7046.65	5378.94	5416.96	14399.1	0.0148168	118.695	0.99396	1
2514234	2514216	core	3	NOSTRIN /// NOSTRIN /// NOSTRIN	5312100	5701.29	4982.99	4120.04	11927.6	11069.9	11284.7	38.7289	82.6674	34.6101	384.728	285.852	250.276	4363.38	3365.6	3869.62	11204	0.0119965	38.5215	0.993962	1
3532795	3532793	core	5	PAX9 /// PAX9 /// PAX9	5995112	1575.85	926.508	817.875	10972.5	10526.5	11451.9	15377.5	12660.1	14457.3	15257.3	13795.3	13515.4	140.079	150.723	208.47	17302.3	0.0288147	147.953	0.993967	1
3047596	3047581	core	5	INHBA /// INHBA /// INHBA	4825695	486.1	442.418	381.754	8797.05	7184.22	7606.14	10892.1	11337.3	12955.1	15295	14262.2	13707.4	111.864	77.3178	75.91	17826	0.0139266	75.207	0.993993	1
3532799	3532793	core	5	PAX9 /// PAX9 /// PAX9	1906440	510.645	371.69	384.085	6966.01	6212.89	6702.25	10793.6	9741.55	11112.5	11166.6	13081.8	13252.4	45.5398	104.07	70.0735	16832.3	0.0128365	68.0068	0.994014	1
3532800	3532793	core	5	PAX9 /// PAX9 /// PAX9	6145652	40.8197	87.0636	38.8181	407.611	463.305	413.829	986.685	941.918	1158.6	2563.84	2775.03	2575.82	27.43	42.6886	34.5192	4577.56	0.00232199	30.465	0.994018	1
3666603	3666601	core	3	SNTB2	3847589	9380.23	7889.16	9356.78	16284.5	15784.3	18341.6	816.121	629.008	624.799	1074.7	1114.15	1164.01	6250.88	8149.21	6816.12	15619.8	0.0171961	622.978	0.994041	1
3666625	3666601	core	3	SNTB2	6242955	1847.37	3242	2401.06	8126.94	8983.6	9102.88	87.129	113.429	147.288	282.399	140.097	158.978	1041.11	1268.59	1125.49	19168.7	0.00141899	111.803	0.994097	1
3365186	3365136	core	4	SERGEF /// SERGEF	808216	7997.7	4685.1	7518.27	16983.3	14825.3	14808.1	15384.6	17711.6	15421.6	232.524	238.105	250.848	1881.39	1908.48	1895.32	14846.9	0.0553336	240.546	0.9941	1
3722874	3722872	core	1	RPIP8 /// RPIP8	6463230	102.359	127.132	113.969	722.271	762.659	710.855	4356.41	3867.72	3637.91	7429.84	7060.67	8194.06	11655.2	12287.8	11012.5	10544	0.0247634	116.996	0.99412	1
3722885	3722872	core	1	RPIP8 /// RPIP8	559388	881.159	198.266	159.34	3942.58	3436.4	3439.38	13140.2	10485	10305.8	14304	14062.1	14505.1	19084.1	17837.4	18411.8	17640	0.100043	198.417	0.994138	1
3532799	3532793	core	5	PAX9 /// PAX9 /// PAX9	4235829	871.211	545.712	666.974	11100.8	9519.02	10333.6	15850.5	13179.2	16456.3	18603.9	18641.4	18563.6	98.6638	141.882	147.433	23367.5	0.0152765	137.424	0.994138	1
2558199	2558150	core	1	AAK1 /// DKFZp686K16132 /// AAK1 /// AAK1 /// DKFZp686K16132	4019897	65.0169	42.0731	30.8416	106.201	90.6267	185.811	489.218	469.361	574.496	1392.66	1772.61	1572.1	4601.55	3562.93	3639.99	5739.37	0.00297822	48.3624	0.99415	1
2733951	2733928	core	1	COPS4 /// COPS4 /// COPS4 /// COPS4	2253711	112.893	157.803	333.852	750.573	898.294	966.179	2841.66	3076.9	3318.8	3868.41	3931.6	3936.94	4021.76	5174.85	6076.94	4832.43	0.0804795	158.579	0.994176	1
3863457	3863435	core	3	POU2F2 /// POU2F2 /// POU2F2	2408176	2546.27	4690.55	3675.14	8019.76	6856.57	7598.64	37.3501	30.7424	53.8284	341.366	227.999	285.968	2059.17	2616.2	1675.45	6926.97	0.0152708	38.2018	0.994214	1
3863475	3863435	core	3	POU2F2 /// POU2F2 /// POU2F2	2510455	10368.6	5807.35	8464.91	15935.9	13958.3	15219.3	150.957	175.077	145.829	1005.58	1031.2	1200.48	8286.03	7399.47	6829.96	13731.5	0.0326294	151.622	0.994245	1
3863475	3863435	core	3	POU2F2 /// POU2F2 /// POU2F2	2766547	7371.84	5229.57	7640.02	14213.4	13516	14292	78.7334	105.636	77.6528	698.939	792.743	923.985	6736.93	6131.02	5486.31	13011.8	0.0267865	79.1941	0.994245	1
2514258	2514216	core	3	NOSTRIN /// NOSTRIN /// NOSTRIN	2402207	5845.05	5762.5	5798.78	15063.7	13120.9	13980.6	65.9447	85.9642	90.8858	355.621	341.578	269.776	4500.79	3649.87	3760.35	14578.8	0.00876766	86.3243	0.994251	1
2733952	2733928	core	1	COPS4 /// COPS4 /// COPS4 /// COPS4	1434479	43.341	114.651	90.4833	214.923	371.079	262.629	943.693	1412.87	1806.76	1569.52	2309.27	1879.04	2709.27	3099.74	4077.91	2806.15	0.0287088	92.4746	0.99426	1
3532795	3532793	core	5	PAX9 /// PAX9 /// PAX9	6235976	580.498	372.919	421.655	7452.82	6954.13	7482.73	12996.1	9807.73	11027.3	13793.6	12883.9	13624.2	46.8057	77.3713	58.1365	17132.6	0.0142432	56.8796	0.994281	1
3518779	3518766	core	2	EDNRB /// EDNRB /// EDNRB	1574366	1354.19	1825.36	1642.99	33.5488	30.3318	41.3874	46.7305	62.1959	62.6832	175.479	253.18	269.687	681.218	1207.19	998.644	2633.82	0.00349166	36.1429	0.994283	1
2558220	2558150	core	1	AAK1 /// DKFZp686K16132 /// AAK1 /// AAK1 /// DKFZp686K16132	4877214	93.341	97.6511	86.4833	714.048	668.266	706.224	3872.82	4102.02	3635.47	6621.84	6551.34	7871.74	10137.6	11277.1	10790.6	9806.86	0.0274565	95.2224	0.994309	1
2733949	2733928	core	1	COPS4 /// COPS4 /// COPS4 /// COPS4	2857338	117.467	148.041	128.84	707.362	877.421	663.346	2196.55	2564.04	2874.55	4390.85	3748.62	2968.59	4772.02	4865.78	5825.34	4412.21	0.0658269	130.279	0.994314	1
3532796	3532793	core	5	PAX9 /// PAX9 /// PAX9	4868951	701.208	599.002	450.633	7095.47	7202.16	8165.74	10314.4	8042.39	9668.23	9447.61	8201.46	9906.35	76.0752	98.838	179.457	11762.7	0.0272665	96.9854	0.99438	1
2320402	2320392	core	3	C1orf187 /// C1orf187 /// C1orf187	3417904	6257.96	7259.24	7822.43	13389.5	14196.4	13672.1	49.6675	62.9594	50.3589	939.873	988.588	690.86	6518.59	4704.94	6844.45	12453.3	0.0353648	50.5104	0.994429	1
2733934	2733928	core	1	COPS4 /// COPS4 /// COPS4 /// COPS4	2381094	235.228	165.086	306.249	1491.46	1537.56	1322.68	4822.4	5135.01	4914.87	4749.53	5688.33	6094.25	6254.1	8128.25	7678.35	7064.8	0.0992194	235.379	0.994477	1
3365177	3365136	core	4	SERGEF /// SERGEF	4737885	6552.32	4726.18	6272.59	14314.3	14508.9	14749.3	15233.6	15628	15232.5	259.972	146.377	304.74	1106.58	1277.84	1417.15	15961.8	0.0285754	266.301	0.994522	1
3722879	3722872	core	1	RPIP8 /// RPIP8	4020653	33.306	30.31	31.088	442.892	489.766	443.8	2650.02	2624.41	2280.79	5241.06	3944.62	4394.64	7852.24	6895.73	7710.69	6976.31	0.0260292	31.4429	0.994522	1
2564630	2564599	core	1	MRPS5	1620572	41.983	34.4346	56.3887	224.967	235.119	208.75	1541.32	1924.27	1386.69	3699.66	3835.13	3695.45	8147.54	7982.59	6494.96	8645.47	0.00786824	44.2737	0.994532	1
2514260	2514216	core	3	NOSTRIN /// NOSTRIN /// NOSTRIN	1316894	3693.45	2418.22	3874.83	11226.2	11340	9805.54	31.3501	32.7424	35.8284	153.357	161.48	184.433	2495.54	1959.13	2112.84	14068	0.00443658	32.9899	0.994572	1
3331830	3331822	core	4	GLYATL1 /// LOC643637 /// LOC643652 /// LOC643637 /// LOC643652	1952984	5532.54	4705.48	6101.78	11849.7	11851	12652.8	10552.8	13521.4	11025.8	32.3764	43.5728	46.3678	1557.89	1550.06	968.407	10822.4	0.0726555	43.6579	0.994601	1
2733942	2733928	core	1	COPS4 /// COPS4 /// COPS4 /// COPS4	4002502	158.644	146.751	228.17	728.334	748.665	908.205	2758.88	3315.49	3193.89	4161.79	4377.19	3773.33	6040.47	5484.72	7315.29	5445.16	0.0535854	160.613	0.994603	1
3666604	3666601	core	3	SNTB2	3954725	1354.87	1370.53	481.912	4806.73	5074.24	5267.7	221.021	202.475	156.216	197.3	169.479	245.043	599.513	654.323	595.391	14903.4	0.000805259	190.281	0.994605	1
3331850	3331822	core	4	GLYATL1 /// LOC643637 /// LOC643652 /// LOC643637 /// LOC643652	3947174	4974.15	6074.79	6812.84	12311.2	11554.9	13770.4	11389.6	12343.7	10101.4	46.1806	77.1351	41.0381	1924.61	1967.05	2797.66	11154.6	0.0940951	46.237	0.994637	1
3722889	3722872	core	1	RPIP8 /// RPIP8	5795038	46.8426	47.2965	42.9492	806.032	722.725	612.934	5432.97	3895.08	4168.46	8284.07	7916.52	8696.22	15167	13725.1	13410.9	12417.6	0.0234054	47.416	0.994642	1
3308292	3308241	core	4	GFRA1 /// GFRA1 /// LOC143381	864851	2728.46	1147.22	2514.43	8936.42	8676.89	8547.99	11409.1	12885.4	10630.4	62.7207	81.6452	97.6351	415.658	402.788	305.667	14092.6	0.00900549	85.1414	0.994692	1
3101532	3101514	core	1	TRIM55 /// TRIM55 /// TRIM55 /// TRIM55 /// TRIM55	1922929	133.73	107.018	42.1135	600.915	627.712	447.099	4421.98	3352.69	3328.43	6436.07	6457.98	7469.31	11055.9	10281	9165.75	9474.18	0.022186	110.213	0.994698	1
3863458	3863435	core	3	POU2F2 /// POU2F2 /// POU2F2	5657417	1883.79	3296.6	3483.58	6184.6	8846.9	9569.94	31.4173	26.93	32.3587	181.385	147.033	194.253	1267.28	1835.4	1643.76	9837.17	0.00620942	32.5029	0.994723	1
2733935	2733928	core	1	COPS4 /// COPS4 /// COPS4 /// COPS4	5071619	564.999	408.421	606.064	1939.33	1843.28	1819.45	7207.06	5782.18	7710.37	10590.8	10565.6	9878.62	13786.7	14319.3	15056.2	12908.1	0.0459291	579.591	0.994729	1
3331830	3331822	core	4	GLYATL1 /// LOC643637 /// LOC643652 /// LOC643637 /// LOC643652	1415137	7576.65	5434.41	6820.46	13779.9	13727.3	14580	13729.3	15402.7	15144.8	100.819	146.291	187.569	2329.79	1594.46	1241.68	14423	0.0488237	147.558	0.99474	1
3365180	3365136	core	4	SERGEF /// SERGEF	511606	8585.28	3189.38	6767.29	18451.1	15923.6	15991.5	19550.7	19652.1	19523	244.642	331.968	363.172	1461.24	1348.69	1079.88	20276.1	0.0206625	345.815	0.994749	1
3593370	3593339	core	2	GALK2 /// GALK2 /// GALK2 /// GALK2 /// RBBP8	250565	6813.66	9136.56	7505.33	543.213	560.699	764.681	1665.16	2813.47	1351.37	5109.05	4973.27	6217.61	7618.62	10268.8	8112.17	7339.81	0.0808739	566.356	0.994777	1
2564601	2564599	core	1	MRPS5	2893260	66.341	114.651	70.4833	646.126	544.563	480.628	3014.03	2993.3	3393.74	6807.34	6102.42	5063.97	9274.03	8323.5	10405.9	8551.27	0.0239492	72.0212	0.994777	1
2774910	2774900	extended	5	MGC10646 /// MGC10646 /// MGC10646 /// MGC10646 /// MGC10646	5121036	462.341	457.983	492.207	7868.92	7542.06	6891.65	11227	8501.13	9482.05	12070.3	11296.5	11699.8	40.0583	38.8673	49.8901	14037.7	0.0194048	39.5789	0.994787	1
2558246	2558150	core	1	AAK1 /// DKFZp686K16132 /// AAK1 /// AAK1 /// DKFZp686K16132	2002644	272.589	523.998	78.0828	915.651	581.834	907.334	5205.77	3897.27	4376.11	8607.09	7375.24	6374.82	12453.3	11199.2	11063.5	10170.3	0.0267307	283.19	0.994806	1
3308276	3308241	core	4	GFRA1 /// GFRA1 /// LOC143381	1113271	3789.67	1907.66	4176.22	11567.8	10227.4	11683.2	11751.8	14675.6	10805.1	45.3982	42.4879	31.4248	612.625	873.36	512.588	13434.9	0.0187852	42.9188	0.994819	1
2558223	2558150	core	1	AAK1 /// DKFZp686K16132 /// AAK1 /// AAK1 /// DKFZp686K16132	5529851	54.5724	91.2687	137.559	397.75	473.485	518.794	2487.15	2858.77	2524.46	6419.37	5501.87	4522.72	7827.45	7716.54	8709.9	7603.9	0.0208981	94.4812	0.994822	1
2558205	2558150	core	1	AAK1 /// DKFZp686K16132 /// AAK1 /// AAK1 /// DKFZp686K16132	604657	55.7682	54.8528	99.7584	357.762	373.242	346.234	2182.75	2365.69	2079.47	4383.25	4607.99	4604.2	8011.69	7822.89	7270.78	7463.54	0.0166155	57.5399	0.994842	1
3593368	3593339	core	2	GALK2 /// GALK2 /// GALK2 /// GALK2 /// RBBP8	780344	4236.86	6889.79	4938.05	176.555	184.989	127.328	350.347	901.773	463.654	2783.95	3064.12	3643.64	5068.37	6955.58	5839.55	6003.47	0.0280417	173.354	0.994875	1
2320404	2320392	core	3	C1orf187 /// C1orf187 /// C1orf187	6175244	6638.82	6173.54	6970.96	13361.3	12197.6	12461	57.1973	98.1767	81.1366	689.914	733.526	457.428	6097.56	4826.22	5360.89	11300	0.0266517	81.594	0.994879	1
2826385	2826343	core	4	SNX24 /// SNX24 /// SNX24 /// SNX24	775952	3740.68	3626.37	2734.91	10496.3	9661.35	10233.7	11254.3	11463.9	12502.1	186.514	146.235	215.016	783.928	597.162	652.456	13338.8	0.0145256	193.995	0.994944	1
2355622	2355615	core	2	SEC22B /// SEC22B	5397568	11192.6	11889.8	9589.11	2865.85	2783.3	3129.25	3054.66	2771.72	2818.22	5331.59	4640.24	5063.06	9175.22	8772.57	9381.26	10669	0.00953882	2740.55	0.994983	1
3722891	3722872	core	1	RPIP8 /// RPIP8	1266863	50.7736	62.8518	23.7725	1027.42	1041.58	1089	4760.33	6183.78	4474.86	5979.65	5944.79	7275.45	9430.47	10022	9133.09	8633.43	0.0575614	50.9229	0.994999	1
2320405	2320392	core	3	C1orf187 /// C1orf187 /// C1orf187	6323232	8070.1	3207.54	5657.02	14245.4	14316.7	13537.2	39.7289	27.6674	59.6101	271.093	240.275	402.183	5182.2	3696.44	2939.92	15352.7	0.00778151	39.6862	0.995001	1
3722893	3722872	core	1	RPIP8 /// RPIP8	4573797	70.0169	44.0731	29.8416	378.11	379.538	343.433	3170.91	2440.26	2221.14	5546.39	5356.34	6228.69	10691.7	8687.38	9754.27	9501.98	0.0142801	45.2412	0.995005	1
3532795	3532793	core	5	PAX9 /// PAX9 /// PAX9	6123333	912.373	840.339	769.286	8713.45	7654.5	8593.93	15714.8	10696.4	12781	18743.8	15876.7	15613.8	374.004	315.359	629.72	18224.8	0.0182027	354.936	0.995005	1
2826345	2826343	core	4	SNX24 /// SNX24 /// SNX24 /// SNX24	67607	6830.62	4076.85	6017.51	14229.8	13867.7	13785.3	14861.3	17048.5	15439.7	194.3	140.479	248.043	1372.02	1178.27	1146.45	15848.5	0.0277746	198.439	0.995017	1
3518798	3518766	extended	2	EDNRB /// EDNRB /// EDNRB	2044922	3783.79	2811.8	3214.55	46.212	30.2336	28.014	74.0346	108.846	136.924	786.318	633.859	650.452	2591.04	2288.6	1760.17	4165.97	0.00716677	31.986	0.995023	1
2558223	2558150	core	1	AAK1 /// DKFZp686K16132 /// AAK1 /// AAK1 /// DKFZp686K16132	3273	118.506	102.438	116.687	676.897	784.633	747.731	3736.26	5448.74	4222.29	6302.54	7267.1	7661.61	10720.8	12646.4	11712.9	10594.4	0.0264865	119.17	0.995026	1
2320407	2320392	core	3	C1orf187 /// C1orf187 /// C1orf187	6380257	5946.89	7382.3	6726.35	11036.5	11442	11710.5	277.074	226.76	166.012	883.542	795.757	734.869	5180.44	5096.55	5296.35	10330.6	0.0275221	228.89	0.995108	1
3518797	3518766	core	2	EDNRB /// EDNRB /// EDNRB	3066553	3554.47	3119.21	4073.51	600.515	313.334	469.796	545.338	656.288	534.229	975.701	797.454	1018.82	2166.31	2271.22	2139.76	4626.15	0.00409296	483.671	0.995114	1
3518797	3518766	core	2	EDNRB /// EDNRB /// EDNRB	5956699	1129.84	1018.91	1016.82	170.44	95.7436	143.784	128.624	138.863	86.457	179.186	240.113	247.542	549.2	638.657	515.093	1594.76	0.00253519	131.538	0.995114	1
3518774	3518766	core	2	EDNRB /// EDNRB /// EDNRB	2244167	2932.02	3522.87	3996.7	32.2179	31.3814	32.5724	109.957	183.135	150.285	580.42	1013.68	978.004	2272.8	3184.62	3159.43	4334.49	0.0117329	33.1046	0.995125	1
3101552	3101514	core	1	TRIM55 /// TRIM55 /// TRIM55 /// TRIM55 /// TRIM55	5466109	39.306	33.31	26.088	509.316	643.594	502.429	1475.5	1842.5	2425.39	4374.88	3161.52	2066.45	3334.5	3730.66	5663.65	3381.24	0.0732075	33.4504	0.995154	1
3863485	3863435	core	3	POU2F2 /// POU2F2 /// POU2F2	4776604	6169.5	5824.94	5912.79	12895.4	12102.2	13176.2	119.542	167.339	110.155	705.307	391.453	347.623	3729.34	3721.09	3210.9	13282.1	0.0101076	120.43	0.995198	1
3593362	3593339	core	2	GALK2 /// GALK2 /// GALK2 /// GALK2 /// RBBP8	334924	3627.22	6730.67	5775.34	114.635	132.673	304.042	595.961	1029.58	663.912	2423.56	2775.79	3468.34	4578.88	6562.92	5140.94	5492.78	0.046473	134.955	0.995213	1
3518795	3518766	core	2	EDNRB /// EDNRB /// EDNRB	3956785	2692.84	3501.73	2304.37	34.8801	28.2825	39.2013	57.0958	150.517	78.5224	1502.15	620.438	674.657	2243.72	2367.88	2680.25	3930.57	0.00664673	33.7513	0.995223	1
2564601	2564599	core	1	MRPS5	1541542	60.8752	67.8697	114.49	369.818	423.381	351.414	2583.63	2729.98	2695.63	4364.61	4391.13	4423.23	8303.59	8458.04	9969.21	7768.56	0.0174569	69.2732	0.99523	1
2564630	2564599	core	1	MRPS5	2939945	88.2414	71.7352	85.3376	599.117	540.52	528.884	4282.51	3064.43	3653.51	8003.09	7055.6	7467.06	14458.9	13968.8	12630.8	13506.5	0.0138936	87.9987	0.995239	1
2558205	2558150	core	1	AAK1 /// DKFZp686K16132 /// AAK1 /// AAK1 /// DKFZp686K16132	6433541	153.598	105.555	138.729	768.138	938.613	619.573	4405.45	3925.43	4077.13	7869.84	7790.37	7269.2	11387.5	11197.6	11955.1	10556.5	0.0260988	142.356	0.995244	1
2733935	2733928	core	1	COPS4 /// COPS4 /// COPS4 /// COPS4	2896439	974.057	383.314	565.684	2635.97	2158.99	2049.78	11901.5	8720.15	9982.05	16330.5	15616.7	14686.8	22433.5	22450.6	22411.9	20353.7	0.0356566	580.622	0.995287	1
3863479	3863435	core	3	POU2F2 /// POU2F2 /// POU2F2	1361311	7481.59	7545.74	8568.48	13707.1	14302.6	13166.9	96.957	120.27	67.3131	764.914	697.526	741.428	6064.17	6448.92	8083.72	12348.1	0.0276368	96.9496	0.995306	1
2320408	2320392	core	3	C1orf187 /// C1orf187 /// C1orf187	2003023	6684.27	3057.12	7206.38	13799.3	14653.6	14267.9	43.3101	59.5561	33.2732	455.594	502.468	531.482	4438.2	4208.63	4377.22	12843.5	0.016605	43.6694	0.995336	1
3722883	3722872	core	1	RPIP8 /// RPIP8	6191513	100.326	76.7724	42.5562	1043.23	711.786	962.571	7472.34	3784.12	5251.97	10768.5	10053.3	10331.6	16175.9	15235.3	13683.9	13782.3	0.0288824	77.6651	0.995339	1
3101549	3101514	core	1	TRIM55 /// TRIM55 /// TRIM55 /// TRIM55 /// TRIM55	4639754	36.1997	32.3204	28.9425	443.019	500.958	474.24	2614.88	2524.11	3148.39	5783.12	4778.88	4540.95	7805.06	6140.95	7420.04	6727.6	0.0294858	32.6458	0.995344	1
3331853	3331822	core	4	GLYATL1 /// LOC643637 /// LOC643652 /// LOC643637 /// LOC643652	649513	6216.08	3656.4	6159.16	15033.8	14791.4	15090.9	17332.9	17584.1	17778.6	36.9948	54.5668	57.8162	989.944	1349.34	1164.75	17448.4	0.0286029	54.9502	0.995412	1
3593378	3593339	core	2	GALK2 /// GALK2 /// GALK2 /// GALK2 /// RBBP8	4312697	4413.24	5968.31	3948.51	68.3722	102.316	133.633	179.744	250.786	284.885	1546.92	1222.8	1123.4	3394.42	3758.12	3476.9	5247.19	0.0105495	108.936	0.995419	1
3863485	3863435	core	3	POU2F2 /// POU2F2 /// POU2F2	6248566	7845.17	7025.45	6899.46	12774.6	13470.1	14263.5	98.0154	89.8832	75.9151	1034.2	476.037	623.716	5534.93	5092.66	4891.15	12138.2	0.0215002	90.5549	0.995427	1
2826385	2826343	core	4	SNX24 /// SNX24 /// SNX24 /// SNX24	6387364	3895.72	3422.34	3559.12	13607.7	11991.5	11545.5	14245.6	12592.4	13703.4	176.969	221.156	141.946	740.963	545.724	483.208	17793.6	0.0092056	181.387	0.995437	1
2514244	2514216	core	3	NOSTRIN /// NOSTRIN /// NOSTRIN	4741138	5161.52	4548.5	4693.62	13416.6	13341.5	13666	33.1141	36.593	58.3868	189.88	152.321	218.157	3327.07	2416.48	2649.34	16938.3	0.00459235	36.6131	0.995468	1
3518784	3518766	core	2	EDNRB /// EDNRB /// EDNRB	6309455	5991.08	4707.97	5089.19	50.4467	54.4583	74.7155	176.545	168.634	122.716	1420.64	1005.25	1039.14	3780.48	4075.6	3506.33	6848.39	0.00669568	56.9781	0.995479	1
3331853	3331822	core	4	GLYATL1 /// LOC643637 /// LOC643652 /// LOC643637 /// LOC643652	3759623	6436.91	4621.2	6824.33	15360.4	14398.4	15577.4	15522.5	15691.9	15555.5	38.4165	41.4051	50.4836	1257.44	1387.93	1348.77	15709.6	0.0394917	41.5473	0.995495	1
2733935	2733928	core	1	COPS4 /// COPS4 /// COPS4 /// COPS4	4775651	178.623	170.863	282.904	1409.82	1165.7	1298.61	3304.7	3619.23	3591.66	4785.18	4098.67	3794.92	5219.48	5005.04	6427.93	4784.74	0.143148	178.17	0.995502	1
2826368	2826343	core	4	SNX24 /// SNX24 /// SNX24 /// SNX24	1810131	8920.6	6297.17	8459.52	18274.6	17447.4	16624.6	17903.3	17405.5	17925.2	412.847	392.478	377.676	1892.25	1809.51	1731.13	18440.6	0.0361768	399.863	0.995526	1
3722874	3722872	core	1	RPIP8 /// RPIP8	4933083	118.506	131.438	170.687	591.168	511.124	667.01	3814.63	4229.9	3510.9	7755.93	6817.56	7253.97	12087	13031.1	13096.4	12535.6	0.0153333	136.216	0.995565	1
3365186	3365136	core	4	SERGEF /// SERGEF	4766001	5510.56	6583.26	4548.34	11218.9	11251.8	11844.2	10881.7	10270.6	9587.49	168.631	147.364	128.569	1176.54	1178.62	1447.13	10890.3	0.0477964	148.438	0.99557	1
2558215	2558150	core	1	AAK1 /// DKFZp686K16132 /// AAK1 /// AAK1 /// DKFZp686K16132	512802	254.097	168.902	217.573	1250.73	1203.59	899.599	6932.94	5800.31	6203.05	12113.7	11116.6	11289.4	16256.1	15023	16017.9	14726	0.0301867	222.419	0.995598	1
2558222	2558150	core	1	AAK1 /// DKFZp686K16132 /// AAK1 /// AAK1 /// DKFZp686K16132	4111552	40.8752	71.8697	108.49	398.802	384.791	362.779	2464.2	2108.95	2898	5380.09	5229.66	5450.77	9366.88	8294.49	9576.84	9340.53	0.0135505	74.6151	0.995601	1
3593367	3593339	core	2	GALK2 /// GALK2 /// GALK2 /// GALK2 /// RBBP8	6009842	6327.03	9083.99	6824.86	248.093	238.081	402.062	639.606	677.071	567.661	4404.11	2745.37	2506.82	5772.03	6083.06	5183.09	7010.65	0.0224695	260.963	0.995644	1
3863459	3863435	core	3	POU2F2 /// POU2F2 /// POU2F2	1453186	6959.92	6915.89	6715.93	12333.6	12381	12310.7	40.9205	28.6301	46.4991	706.616	1091.44	890.658	6283.94	6872.42	5328.93	11411.4	0.0378105	40.9922	0.995647	1
2355621	2355615	core	2	SEC22B /// SEC22B	538038	6116.81	7422.83	7432.63	1860.14	2137.91	1756.78	2071.78	2216.87	2212.14	3144.66	3731.7	3839	5975.3	6998.54	6265.36	6718.84	0.0123111	1933.17	0.995662	1
2558199	2558150	core	1	AAK1 /// DKFZp686K16132 /// AAK1 /// AAK1 /// DKFZp686K16132	1690615	120.807	156.411	154.981	481.266	536.475	471.106	2632.99	3048.14	2196.62	4447.27	5146.93	5432.32	8067.64	8772.19	8510.74	8398.8	0.0153145	163.558	0.995672	1
3331839	3331822	core	4	GLYATL1 /// LOC643637 /// LOC643652 /// LOC643637 /// LOC643652	1187358	3427.72	1694.9	3571.32	10826	11650.5	10575.8	12356.2	14550.6	11976	31.6903	104.957	101.402	743.402	513.883	412.4	15066.4	0.0118582	103.981	0.995694	1
3365170	3365136	core	4	SERGEF /// SERGEF	5529475	9292.56	4772.84	7894.07	14747.3	15735.5	17160.4	18481.7	18183.1	16934.8	425.623	393.023	526.415	1746.02	1706.9	1652.54	17983.8	0.0320971	437.247	0.995736	1
3089373	3089360	core	5	SLC39A14 /// SLC39A14	3773879	210.783	190.433	88.7771	1997.16	1533.89	1331.36	4519.29	4126.04	3773.72	8918.47	7723.96	8175.22	179.782	145.619	167.181	12832	0.00341093	147.915	0.99574	1
3593378	3593339	core	2	GALK2 /// GALK2 /// GALK2 /// GALK2 /// RBBP8	22054	10430.3	12946.5	10536	441.741	342.198	432.656	1439.47	2140.75	1186.2	5997.01	7000.73	8246.03	12322.9	12686.5	12453.9	11829.5	0.0458291	433.411	0.995792	1
2826382	2826343	core	4	SNX24 /// SNX24 /// SNX24 /// SNX24	6530938	7092.3	6410.54	6216.61	13205.2	16804	15364.6	15317.2	12839.8	16572.2	324.539	304.3	250.396	1395.69	1149.09	1147.78	17314.9	0.0224819	310.674	0.995844	1
3101562	3101514	core	1	TRIM55 /// TRIM55 /// TRIM55 /// TRIM55 /// TRIM55	146191	27.4639	26.6698	30.8791	35.5486	40.0436	31.2469	66.7138	181.516	108.419	229.569	185.029	252.008	563.841	634.882	624.853	1086.78	0.00213252	29.1684	0.995848	1
3863445	3863435	core	3	POU2F2 /// POU2F2 /// POU2F2	4322724	9525.92	5096.19	8740.53	16609.7	16419.2	16885.1	61.1694	50.0561	25.6401	599.062	825.333	937.781	6696.16	6360.87	4975.63	15257.6	0.0240532	50.3237	0.995871	1
2564625	2564599	core	1	MRPS5	282444	40.1997	33.3204	27.9425	59.0276	41.5478	41.5819	96.7494	144.892	121.098	231.952	266.129	200.804	407.735	578.839	503.988	654.184	0.0041603	34.776	0.995892	1
3730704	3730698	core	2	KCNH6 /// KCNH6 /// KCNH6 /// KCNH6	34849	3930.97	4746.37	6833.43	28.212	36.2336	28.014	451.646	968.111	547.712	3790.37	3678.74	4154.76	6711.35	6843.28	6184.61	6117.29	0.0482638	28.1733	0.995947	1
3101562	3101514	core	1	TRIM55 /// TRIM55 /// TRIM55 /// TRIM55 /// TRIM55	5076686	27.3711	31.6501	24.8159	57.9761	45.6376	39.2162	113.058	218.028	496.909	712.968	443.315	380.478	972.221	989.358	1800.53	1224.93	0.00522416	29.1485	0.995949	1
2564628	2564599	core	1	MRPS5	2335668	320.759	421.643	341.362	2156.72	2104.74	2023.8	5733.13	6015.05	6802.98	6610.55	6813.47	6155.01	8425.31	8261.14	9818.35	7695.1	0.140704	340.401	0.995985	1
3730712	3730698	core	2	KCNH6 /// KCNH6 /// KCNH6 /// KCNH6	2513569	12108.4	10712.8	13219.5	128.832	159.458	109.641	1320.04	1174.68	1023.07	5978.9	5672.02	7724.76	11370.2	12816.7	12948.4	12904.3	0.0399243	129.81	0.995992	1
2733930	2733928	core	1	COPS4 /// COPS4 /// COPS4 /// COPS4	404690	356.307	200.265	89.2925	1068.1	906.321	917.324	5314.22	4061.31	5493.29	8845.23	9927.36	8317.45	13315.3	14433	14070.9	12861.9	0.0251876	205.023	0.996002	1
3722887	3722872	core	1	RPIP8 /// RPIP8	5236730	31.1254	40.0107	35.1335	1836.23	1496.35	1784.85	8579.78	6212.25	7132.57	11059.5	10627.7	10731	15020.8	14023.2	15168.5	14047.4	0.0618391	35.1857	0.996068	1
3047597	3047581	core	5	INHBA /// INHBA /// INHBA	149061	517.087	426.035	277.108	7067.85	6051.16	6227.33	11219.9	12035.7	9248.73	11850.3	13312.2	12493.5	75.9904	80.7208	48.0373	16077.6	0.0140153	74.2015	0.99612	1
2558197	2558150	core	1	AAK1 /// DKFZp686K16132 /// AAK1 /// AAK1 /// DKFZp686K16132	1856615	111.349	88.6566	180.78	444.895	375.339	376.66	2863.08	2375.79	2339.52	5762.93	5408.01	5071.37	11617.3	9151.04	10302.3	11241.5	0.00889975	118.412	0.996121	1
3593359	3593339	core	2	GALK2 /// GALK2 /// GALK2 /// GALK2 /// RBBP8	3565587	3429.04	6791.37	3893.31	85.1218	153.348	136.321	266.315	392.931	337.122	1756.71	1426.14	1645.04	3288.22	3763.53	4157.08	4346.72	0.0206204	140.255	0.996125	1
2558211	2558150	core	1	AAK1 /// DKFZp686K16132 /// AAK1 /// AAK1 /// DKFZp686K16132	4954536	45.7055	94.0103	87.9929	524.9	583.816	531.488	2726.82	2803.32	3113.63	5885.55	4953.6	3983.31	7011.49	6853.82	9827.81	6421.06	0.0318707	89.573	0.99614	1
3518777	3518766	core	2	EDNRB /// EDNRB /// EDNRB	2167800	575.091	932.934	1222.1	30.2179	31.3814	32.5724	27.7289	76.6674	34.6101	255.258	118.719	96.2012	359.846	613.128	453.476	2005.68	0.00171387	29.6144	0.996151	1
3863455	3863435	core	3	POU2F2 /// POU2F2 /// POU2F2	629758	6011.69	5012.06	6353.04	9432.08	10917.8	10965.1	77.0335	67.0997	34.524	445.888	629.142	552.749	4206.33	4581.02	3153.86	9846.08	0.0238652	67.6265	0.996167	1
3593368	3593339	core	2	GALK2 /// GALK2 /// GALK2 /// GALK2 /// RBBP8	1546096	4126.18	8303.41	7109.44	156.668	222.343	303.991	401.562	939.77	483.6	1907.49	2409.3	3490.95	3844.67	6781.58	4239.93	7030.86	0.014633	234.401	0.99618	1
3863455	3863435	core	3	POU2F2 /// POU2F2 /// POU2F2	6087382	6996.31	5374.82	6765.51	11535	12959.9	14504.9	93.4311	53.2872	58.8422	521.156	457.271	547.89	4437.11	4119.89	3862.78	11917.4	0.0178391	59.5281	0.996222	1
2826385	2826343	core	4	SNX24 /// SNX24 /// SNX24 /// SNX24	2926147	3818.39	2999.18	2648.87	11591.2	10617.2	10560	13372.4	10935	13894	146.067	196.064	136.461	541.084	437.999	432.943	18043.1	0.00721338	149.512	0.996291	1
2564627	2564599	core	1	MRPS5	2972179	148.577	137.266	231.517	1141.09	1247.89	987.62	4910.18	4809.23	5796.36	6445.93	7156.72	6569.34	8907.86	8965.57	9690.48	8346.36	0.0608454	149.492	0.996316	1
2320404	2320392	core	3	C1orf187 /// C1orf187 /// C1orf187	5651033	7787.53	6090.53	7562.12	13943.9	14457	15336.6	95.0335	63.0997	43.524	833.505	575.407	503.778	5348.14	4355.07	4588.71	13346	0.0176948	63.8051	0.99635	1
3863458	3863435	core	3	POU2F2 /// POU2F2 /// POU2F2	5974157	3464.64	6006.21	4299.97	8211.7	9875.39	9635.31	66.9966	43.2633	44.3075	381.193	221.693	241.567	1871.28	2019.92	2371.55	10458.8	0.00780647	45.759	0.996354	1
2320408	2320392	core	3	C1orf187 /// C1orf187 /// C1orf187	2176237	6987.41	5760.9	6925.44	15466.3	16167	14609.8	39.7289	29.6674	36.6101	544.023	335.73	369.107	5442.04	4533.68	4560.77	15714.6	0.0107255	36.6479	0.996369	1
3101539	3101514	core	1	TRIM55 /// TRIM55 /// TRIM55 /// TRIM55 /// TRIM55	1887848	29.4025	29.3226	31.1728	298.395	311.061	331.553	2246.17	2583.25	2219.94	5439.93	5398.66	5453.55	9726.47	9788.09	8305.71	10002.6	0.0115916	30.0004	0.996388	1
3863445	3863435	core	3	POU2F2 /// POU2F2 /// POU2F2	3058450	9203.18	4360.29	8953.78	17616.8	18386.9	18154.2	84.2484	71.924	115.997	437.54	622.355	609.1	6754.29	5725.04	5568.61	17418.9	0.01445	84.9404	0.996393	1
2514255	2514216	core	3	NOSTRIN /// NOSTRIN /// NOSTRIN	2423022	3583.19	4559.82	4353.23	9664.03	11252.9	10613.3	36.9966	45.2633	71.3075	289.084	225.297	180.104	2524.73	2095.03	2274.49	11880.4	0.00682006	46.147	0.996426	1
3365184	3365136	core	4	SERGEF /// SERGEF	1640600	3678.49	2386.63	3408.01	11302	10005.7	9770.87	12141.9	12593.7	10520.4	160.472	132.805	113.238	533.848	550.605	436.607	14486.8	0.0117859	137.12	0.996443	1
3730712	3730698	core	2	KCNH6 /// KCNH6 /// KCNH6 /// KCNH6	2872247	10171.1	10518.8	10558.7	106.201	127.092	85.2081	1165.86	1420.03	976.46	5234.43	5692.78	6214.37	10272.6	12902.7	11478.9	11198.2	0.0482729	106.716	0.996448	1
3593363	3593339	core	2	GALK2 /// GALK2 /// GALK2 /// GALK2 /// RBBP8	557328	13507.4	9000.83	11448.8	610.7	551.628	611.415	1823.11	1549.76	1677.37	7215.56	7030.23	7525.77	13656.5	11822.6	12620.7	12199	0.0454705	615.38	0.996449	1
3722891	3722872	core	1	RPIP8 /// RPIP8	1771425	26.5246	24.018	33.5807	948.065	1004.82	921.337	5043.36	6235.44	4586.16	7074.41	6647.79	7105.73	11324.1	12256.6	9977.19	10346.3	0.0430087	26.5908	0.99645	1
3863456	3863435	core	3	POU2F2 /// POU2F2 /// POU2F2	2078189	7420.77	4383.19	7600.32	14974.4	16601.9	15439.3	271.482	166.316	115.997	354.843	513.779	603.011	4185.91	3932.79	3068.13	16430.2	0.00911581	172.031	0.996492	1
3518782	3518766	core	2	EDNRB /// EDNRB /// EDNRB	3552334	1537.36	4470.89	2616.19	27.2263	28.5317	30.1244	77.9365	139.031	139.948	1024.93	696.679	850.8	1747.59	2215.89	2580.25	2910.14	0.0165057	29.2962	0.996504	1
2733952	2733928	core	1	COPS4 /// COPS4 /// COPS4 /// COPS4	2435573	30.2718	34.6436	76.7144	181.036	364.932	206.519	967.221	1270.92	1475.09	2504.92	2458.99	2458.21	3809.78	3730.46	4689.99	3628.49	0.0208089	35.4465	0.996508	1
3863475	3863435	core	3	POU2F2 /// POU2F2 /// POU2F2	3623791	9192.63	6313.72	10652.3	18127.7	16351.5	15858.1	99.6097	70.4006	72.4471	1084.69	818.172	800.717	7147.38	5779	5941.02	14739.4	0.0238681	73.027	0.996527	1
3101561	3101514	core	1	TRIM55 /// TRIM55 /// TRIM55 /// TRIM55 /// TRIM55	937420	42.983	36.4346	31.3887	327.515	396.334	398.796	2889.79	2743.71	3185.36	4623.44	5875.75	5934.57	10342.2	11088.8	10536.5	10128	0.0153826	36.9849	0.996564	1
3863459	3863435	core	3	POU2F2 /// POU2F2 /// POU2F2	585132	9254.49	4728.87	7505.04	15229.1	14574.7	14464.2	38.9966	56.2633	44.3075	616.419	583.879	563.049	6476.68	5326.92	3802.1	13287	0.0200422	44.4628	0.996579	1
3730712	3730698	core	2	KCNH6 /// KCNH6 /// KCNH6 /// KCNH6	2439459	10320	10501.7	11455.6	168.112	223.322	184.865	1059.66	1118.27	860.646	5120.85	5093.98	6364.39	10036.2	11137.4	9750.59	10658.5	0.0398866	187.23	0.996587	1
3593379	3593339	core	2	GALK2 /// GALK2 /// GALK2 /// GALK2 /// RBBP8	1228587	7283.71	10838.4	7830.27	245.659	252.938	291.843	630.929	1031.1	558.086	2998.99	3913.75	4687.22	6916.68	9335.12	8364.24	9285.42	0.0219269	251.308	0.996621	1
3518778	3518766	core	2	EDNRB /// EDNRB /// EDNRB	3642252	973.167	1977.06	1301.91	36.8856	39.9978	32.0503	43.0154	78.8832	80.9151	741.809	306.89	371.442	998.224	986.087	1456.93	1546.8	0.0101931	39.0951	0.996654	1
2564623	2564599	core	1	MRPS5	4472787	516.032	391.668	839.684	2722.15	2671.42	2090.24	7043.11	7681.48	9169.06	12308.1	10227.3	8132.25	11671.5	10541.6	15116.8	10522.2	0.120312	517.5	0.996719	1
2558211	2558150	core	1	AAK1 /// DKFZp686K16132 /// AAK1 /// AAK1 /// DKFZp686K16132	2235386	68.1651	81.6295	109.701	790.653	801.56	843.902	4129.79	3976.12	4615.89	5522.9	5643.67	5164.67	7611.59	8137.52	8475.12	7467.74	0.0485271	82.0901	0.99673	1
2514238	2514216	core	3	NOSTRIN /// NOSTRIN /// NOSTRIN	517888	281.531	916.465	912.278	3314.92	4035.76	4025.64	27.4173	30.93	28.3587	62.4313	37.324	39.544	233.022	376.527	321.53	13723.5	0.000646186	26.6188	0.996733	1
3532796	3532793	core	5	PAX9 /// PAX9 /// PAX9	656767	1255.25	722.98	1087.85	10400.3	10000.6	10421.5	15593.6	14132.8	14250.1	14707.1	16597.6	17012.1	301.413	405.835	328.174	18680.1	0.0254844	319.681	0.996741	1
3593367	3593339	core	2	GALK2 /// GALK2 /// GALK2 /// GALK2 /// RBBP8	4233299	9500.2	8735.21	8826.19	155.853	179.614	141.926	455.799	383.251	666.389	4294.66	4173.64	4622.6	9830.59	8528.84	8856.85	11090.3	0.0166333	151.38	0.996788	1
2733930	2733928	core	1	COPS4 /// COPS4 /// COPS4 /// COPS4	3612552	304.229	153.839	191.674	1089.71	1005.81	1007.28	6121.41	4547.44	5701.07	10236.9	9893.89	10127.7	14875.4	14136.4	14617.6	13698.5	0.0272396	195.531	0.996866	1
3593356	3593339	core	2	GALK2 /// GALK2 /// GALK2 /// GALK2 /// RBBP8	4049872	5478.74	8521.07	5734.95	136.324	140.567	221.515	694.323	983.658	721.924	4164.57	3244.61	3416.09	5720.38	6251.13	6562.05	6119.4	0.0493567	141.511	0.996885	1
3593368	3593339	core	2	GALK2 /// GALK2 /// GALK2 /// GALK2 /// RBBP8	1327666	7937.17	8777.26	7108.31	638.628	591.835	694.381	2487.11	2353.23	2162.86	6278.51	6217.55	6722.37	9020.49	8278.64	8557.36	7835.39	0.13341	637.959	0.996905	1
3730700	3730698	core	2	KCNH6 /// KCNH6 /// KCNH6 /// KCNH6	4612888	4146.64	7389.77	4278.13	28.212	44.2336	28.014	348.553	450.232	434.95	2896.34	1901.54	2146.75	3590.36	4508.65	4338.68	4400.12	0.0464783	28.3309	0.996927	1
2320402	2320392	core	3	C1orf187 /// C1orf187 /// C1orf187	4907715	6090.41	7628.44	7098.05	12329.7	12584.6	12460.5	34.9755	74.8175	28.0426	1155.9	742.426	482.269	6030.39	4710.52	7462.85	11277.6	0.0326176	35.0065	0.996935	1
3593363	3593339	core	2	GALK2 /// GALK2 /// GALK2 /// GALK2 /// RBBP8	3460548	5141.32	9796.1	5917.19	270.281	334.102	446.671	749.108	872.738	738.295	3105.92	3171.55	3433.78	5482.57	5954.03	6262	6213	0.0319609	340.329	0.996956	1
3593358	3593339	core	2	GALK2 /// GALK2 /// GALK2 /// GALK2 /// RBBP8	1923902	681.119	1364.15	1811.69	103.201	90.6267	146.811	109.122	406.712	180.722	1196.38	776.018	704.477	1237.53	1414.41	1717.36	1470.65	0.028439	102.776	0.996994	1
2514239	2514216	core	3	NOSTRIN /// NOSTRIN /// NOSTRIN	1872393	3462.04	6095.47	5834.24	9064.56	8750.06	10187.2	60.957	76.2696	113.313	498.636	602.61	544.206	4316.94	5226.67	4966.75	8769.8	0.0296893	75.9286	0.997009	1
2558215	2558150	core	1	AAK1 /// DKFZp686K16132 /// AAK1 /// AAK1 /// DKFZp686K16132	2509145	106.345	127.689	307.497	1014.06	1023.59	1125.3	4500.97	3874.82	5119.09	6604.81	7569.08	7887.22	8737.84	8808.98	10256.6	8244	0.0553648	128.658	0.997047	1
3863455	3863435	core	3	POU2F2 /// POU2F2 /// POU2F2	5275960	6590.27	5326.04	6572.09	10386.7	11825.6	13039.9	32.7182	55.7343	70.7729	463.375	539.218	504.804	4602.92	3983.43	3995.98	11028	0.0190937	56.2673	0.997092	1
2320408	2320392	core	3	C1orf187 /// C1orf187 /// C1orf187	4842107	9334.48	6792.66	9061.58	16594.3	16930.6	16298.8	50.5538	58.338	28.5599	638.561	607.291	558.916	6817.45	5305.89	7021.17	16177.6	0.0183043	50.4794	0.997131	1
2564626	2564599	core	1	MRPS5	111023	421.233	250.706	418.568	2941.99	2803.46	2243.41	11301.4	9631.64	11857.4	13105.2	17377.7	15029.3	18873.2	19600.9	19776.4	17650.3	0.0724095	420.724	0.997165	1
3101537	3101514	core	1	TRIM55 /// TRIM55 /// TRIM55 /// TRIM55 /// TRIM55	4127523	33.3391	27.979	25.4547	293.767	324.066	378.625	2127.45	1944.88	2559.66	4585.39	4575.74	4564.8	6699.29	6477.44	7558.34	6569.28	0.0200329	28.3233	0.997168	1
3593379	3593339	core	2	GALK2 /// GALK2 /// GALK2 /// GALK2 /// RBBP8	1655974	3028.72	8027.66	4007.16	154.126	207.723	241.116	275.172	805.374	465.664	1677.53	2409.99	2453.52	3558.79	5192.08	4308.7	4469.23	0.0317997	206.334	0.997183	1
3593368	3593339	core	2	GALK2 /// GALK2 /// GALK2 /// GALK2 /// RBBP8	3616938	7787.35	12406.6	8220.22	819.943	923.309	1005.82	2079.56	2465.22	2092.24	6440.93	5281.35	6188.78	7879.29	9072.3	8747.23	7928.3	0.0811723	927.681	0.997185	1
3518774	3518766	core	2	EDNRB /// EDNRB /// EDNRB	4052165	2425.73	3927.97	3406.42	29.5568	28.4815	27.9407	86.3615	147.15	111.879	980.301	788.513	853.8	2278.78	2798.36	3645.07	4453.59	0.00861683	28.945	0.997196	1
3101539	3101514	core	1	TRIM55 /// TRIM55 /// TRIM55 /// TRIM55 /// TRIM55	1019251	37.2362	35.9803	22.3328	106.447	136.621	160.731	2269.69	2060.61	2148.49	3952.03	4665.42	4395.06	7500.75	7725.06	6657.08	9932.24	0.0065386	34.7712	0.997207	1
2558223	2558150	core	1	AAK1 /// DKFZp686K16132 /// AAK1 /// AAK1 /// DKFZp686K16132	4761865	138.729	116.422	108.671	912.476	901.306	872.897	4398.61	3884.9	5979.41	7005.99	7757.23	6452.16	9192.06	8698.64	11641.2	8352.18	0.0469417	117.418	0.997212	1
3518784	3518766	core	2	EDNRB /// EDNRB /// EDNRB	736429	4961.17	5588.42	5152.49	56.1346	64.2956	106.399	157.261	251.745	135.273	1227.37	1412.77	1470.69	4319.61	4581.48	4187.72	7109.48	0.00764408	62.5712	0.997234	1
3518778	3518766	core	2	EDNRB /// EDNRB /// EDNRB	3906179	2267.16	3209.95	3088.66	37.5447	26.1852	44.8251	77.0335	57.0997	107.524	851.336	535.132	771.45	1803.85	2298.04	2883.09	4428.08	0.0060498	35.6047	0.997237	1
3730711	3730698	core	2	KCNH6 /// KCNH6 /// KCNH6 /// KCNH6	697897	13135	12982.3	13000.1	144.122	168.348	114.321	1972.03	1990.6	1967.2	8006.97	8631.66	8115.03	14180.5	13821.5	14610.5	13443.1	0.0743477	144.468	0.997259	1
3863461	3863435	core	3	POU2F2 /// POU2F2 /// POU2F2	5695416	8888.52	6091.09	7271.19	13504.1	13076.3	13303.9	178.993	172.366	154.737	475.785	552.56	631.329	5511.79	4298.5	3770.88	13411.7	0.0133796	175.17	0.99726	1
3101561	3101514	core	1	TRIM55 /// TRIM55 /// TRIM55 /// TRIM55 /// TRIM55	5204597	24.4025	29.3226	32.1728	290.741	342.198	299.656	1447.7	1864.75	2759.59	4245.74	3324.95	2223.62	4951.11	4940.24	6050.41	4585.31	0.0275622	29.6153	0.997267	1
3101562	3101514	core	1	TRIM55 /// TRIM55 /// TRIM55 /// TRIM55 /// TRIM55	4003959	97.3643	95.1966	70.3679	273.874	294.917	221.038	2338.91	1995.13	2598.94	4644.4	5934.6	4657.7	12263.6	10121.5	10284.2	11884.3	0.00679731	97.5038	0.997286	1
3593370	3593339	core	2	GALK2 /// GALK2 /// GALK2 /// GALK2 /// RBBP8	1095262	7627.2	11883.2	9145.66	643.76	596.839	593.022	1930	2754.18	1428.24	5979.36	5174.96	7199.4	8160.12	10197.8	8025.48	8243.02	0.088748	601.737	0.997352	1
2558222	2558150	core	1	AAK1 /// DKFZp686K16132 /// AAK1 /// AAK1 /// DKFZp686K16132	2158677	52.9085	73.271	104.818	734.143	647.52	757.982	4747.61	3875.62	4707.83	5760.72	6037.29	6245.7	8856	9429.01	9553.34	8488.09	0.0401678	73.5164	0.997369	1
3730701	3730698	core	2	KCNH6 /// KCNH6 /// KCNH6 /// KCNH6	450390	8233.53	5922.41	6580.9	201.302	473.014	158.222	395.679	485.488	267.13	876.302	1914.58	2044.06	5139.11	5785.61	3655.97	7921.03	0.00995403	209.675	0.997427	1
3863459	3863435	core	3	POU2F2 /// POU2F2 /// POU2F2	5201433	8565.98	9859.87	8489.23	12581.8	12166.8	15265.4	101.506	103.312	130.636	934.732	1507.36	1736.05	7915.01	8649.34	7530.32	11516.1	0.0674371	103.375	0.997436	1
2558209	2558150	core	1	AAK1 /// DKFZp686K16132 /// AAK1 /// AAK1 /// DKFZp686K16132	2773378	232.092	232.544	217.306	1472.54	1411.47	1427.7	6914.28	5230.37	7413.1	9515.01	9679.04	9371.88	13049	11335.4	13045	11850.8	0.0517431	233.812	0.997441	1
3518796	3518766	core	2	EDNRB /// EDNRB /// EDNRB	849494	5237.06	4599.95	5107.43	72.5484	91.9436	64.1631	111.672	233.466	97.869	975.595	711.098	773.814	2960.35	2980.71	2541.66	8929.81	0.00292739	69.1324	0.997442	1
3730713	3730698	core	2	KCNH6 /// KCNH6 /// KCNH6 /// KCNH6	754196	10851	7967.24	11933.5	56.2806	45.7077	30.6328	871.25	1015.02	825.176	4286.27	4880.15	5848.97	10420.3	10783.2	10227.8	11258	0.0357397	45.8965	0.997457	1
3722886	3722872	core	1	RPIP8 /// RPIP8	2388300	31.3711	26.6501	41.8159	1501.17	1592.63	1860.98	6029.52	6669.21	5455.68	6751.6	7163.97	8960.81	9733.52	11273.2	10217.2	9283.3	0.0940552	31.3802	0.997473	1
3532794	3532793	core	5	PAX9 /// PAX9 /// PAX9	504265	1513.21	999.647	1222.45	11611	11252.9	11110.3	13911.3	16121.3	14102.3	11517.7	14193	14230.5	139.924	124.234	118.447	16550.2	0.0396038	123.403	0.997504	1
2564630	2564599	core	1	MRPS5	8320	148.577	125.266	131.517	1116.76	905.319	932.448	5811.66	5399.05	5983.86	9351.84	9921.54	9913.71	15888.4	13537.3	14704.1	13737.4	0.0275056	133.152	0.997534	1
3722883	3722872	core	1	RPIP8 /// RPIP8	5715338	32.1626	38.6638	28.5429	1060.14	919.321	1155.45	6278.63	5053.95	5870.73	9423.96	8379.23	9076.42	13469.7	12395.5	13557.1	12138.1	0.0415488	32.2411	0.997569	1
3730711	3730698	core	2	KCNH6 /// KCNH6 /// KCNH6 /// KCNH6	1031286	12930.9	10394	14521.5	75.3755	36.3279	57.884	1817.54	1795.39	1349.31	7635.43	6999.34	8083.83	14027	14100.6	12512.4	13345.2	0.070237	57.9586	0.997574	1
3518778	3518766	core	2	EDNRB /// EDNRB /// EDNRB	5252708	1723.84	3899.81	2777.02	39.5486	54.0436	31.2469	53.7334	80.6358	81.6528	1342.26	563.025	419.478	1528.85	1970.18	2745.58	4044.95	0.00523827	39.297	0.997578	1
2320402	2320392	core	3	C1orf187 /// C1orf187 /// C1orf187	5046668	10698.6	7107.94	10828	18529	18374.2	18458.9	40.2233	51.2247	45.1782	1012.6	958.684	678.131	8537.36	5886.24	7384.09	16631.8	0.0270557	45.3036	0.997615	1
2558208	2558150	core	1	AAK1 /// DKFZp686K16132 /// AAK1 /// AAK1 /// DKFZp686K16132	702313	35.1997	37.3204	65.9425	369.253	433.963	295.759	1732.3	2402.86	2087.79	3290.59	3306.25	2402.64	4627.46	4118.25	4863.75	4210.93	0.0390088	37.572	0.997699	1
3593371	3593339	core	2	GALK2 /// GALK2 /// GALK2 /// GALK2 /// RBBP8	2629059	11596.4	14055.5	13570.4	501.076	549.611	649.044	1812.91	1867.28	1345.81	7439.87	6813.81	8274.43	10335.4	13783.9	11130.2	12458.3	0.0507261	558.136	0.997701	1
3365170	3365136	core	4	SERGEF /// SERGEF	1684177	8670.63	3903.69	7929.72	15733.1	16426.3	15679.4	16367.4	17736.2	16810	314.723	281.105	278.756	1454.41	1708.28	1336.29	17561.4	0.0323057	284.69	0.997715	1
2564623	2564599	core	1	MRPS5	1334745	366.734	245.275	631.699	2760.81	2323.1	2362.38	8222.76	8444.83	8767.36	10028.5	10307.8	9392.85	12694	11899.6	13271.5	11589.9	0.0988322	367.273	0.997729	1
3101539	3101514	core	1	TRIM55 /// TRIM55 /// TRIM55 /// TRIM55 /// TRIM55	1342281	95.7601	57.45	37.3862	564.792	415.103	410.065	3639.86	3219.24	3246.31	6441.28	6107.79	6117.08	10929.7	10561.8	9684.69	10404.8	0.0156267	58.2941	0.997762	1
3722874	3722872	core	1	RPIP8 /// RPIP8	3637229	111.357	77.4235	45.4508	742.902	666.292	988.989	6067.84	5200.24	4994.66	8678.82	8992.09	10349.3	15051.2	13459	14166.2	13311.6	0.0235395	78.1466	0.997763	1
3518776	3518766	core	2	EDNRB /// EDNRB /// EDNRB	5168622	88.377	673.766	500.057	31.5488	38.3318	26.3874	32.9755	34.8175	31.0426	127.463	53.6243	106.991	119.337	229.806	229.456	723.444	0.00333532	30.3039	0.997805	1
3722887	3722872	core	1	RPIP8 /// RPIP8	3583803	129.846	181.236	133.491	685.74	617.778	938.904	4237.46	4347.56	3638.99	6442.27	5869.96	6564.63	9615.06	9570.64	8987.16	8875.11	0.0304545	134.96	0.997814	1
3863466	3863435	core	3	POU2F2 /// POU2F2 /// POU2F2	5666706	6596.34	4784.86	6354.22	11726.9	11688.3	12243.6	118.975	119.733	168.291	398.724	478.997	391.604	4176.8	3730.91	3693.72	12406	0.0114845	119.852	0.997815	1
3722891	3722872	core	1	RPIP8 /// RPIP8	2818348	69.7736	36.8518	35.7725	2088.07	2109.77	1646.41	9465.52	7884.29	8123.68	10428.9	10012.6	11737.7	14817.2	13345	14182.3	13188.2	0.0848406	36.8678	0.997817	1
3722891	3722872	core	1	RPIP8 /// RPIP8	1540543	29.2362	35.9803	49.3328	997.327	971.607	1038.53	5049.2	5815.91	5514.26	6583.07	6488.25	6809.36	9882.47	8837.78	10500	9128.44	0.0555205	36.019	0.997817	1
2564628	2564599	core	1	MRPS5	1654176	112.357	106.053	236.625	1452.48	1534.06	1383.61	6429.85	6240.41	7302.29	8465.67	7934.74	7862.68	9735.29	10832.1	11450.5	9839.91	0.0745217	112.565	0.997822	1
2558246	2558150	core	1	AAK1 /// DKFZp686K16132 /// AAK1 /// AAK1 /// DKFZp686K16132	5151266	197.434	170.701	80.5088	1137.91	987.224	1007.33	6796.96	4889.32	6978.72	10742.5	10204.1	10038.4	15734.9	16211.3	15332.2	14638.4	0.0281674	172.173	0.997851	1
3863461	3863435	core	3	POU2F2 /// POU2F2 /// POU2F2	4830502	8667.93	5656.73	8274.52	13240.7	13320	14317.1	103.416	51.0089	41.5005	585.082	994.576	853.46	6256.36	6225.44	4585.55	12016.4	0.034306	51.1073	0.9979	1
3730701	3730698	core	2	KCNH6 /// KCNH6 /// KCNH6 /// KCNH6	993050	7831.95	8674.84	8161.56	49.9345	44.7452	50.8392	521.29	812.753	552.539	3651.21	3434.1	3235.67	7429.65	8361.86	6529.32	8604.71	0.0280002	50.292	0.997903	1
3101531	3101514	core	1	TRIM55 /// TRIM55 /// TRIM55 /// TRIM55 /// TRIM55	4362601	33.2362	35.9803	27.3328	556.775	659.379	541.623	2907.27	2905.92	3125.63	4289.5	4133.42	3681.95	5792.72	5151.27	5818.59	5236.88	0.0514375	33.3362	0.997911	1
3730710	3730698	core	2	KCNH6 /// KCNH6 /// KCNH6 /// KCNH6	5546279	8512.54	8712.04	8915.58	29.2179	38.3814	25.5724	598.931	553.597	580.922	3924.49	3757.6	3470.19	8421.86	8560.07	9243.45	9509.94	0.0281785	29.3221	0.997913	1
3101561	3101514	core	1	TRIM55 /// TRIM55 /// TRIM55 /// TRIM55 /// TRIM55	5788248	66.7601	58.45	37.3862	412.971	418.212	340.027	3539.15	3572.98	3471.08	6723.69	7451.36	7247.88	13561.6	13135.3	14051.4	14121.9	0.0112162	59.4204	0.997951	1
3722895	3722872	core	1	RPIP8 /// RPIP8	96466	33.4333	27.996	21.5268	1052.22	1228.84	1054.39	3416.53	6674.76	4196.34	2016.08	3508.63	4089.62	3838.25	5400.48	4247.95	4220.26	0.166334	27.9863	0.997953	1
3101532	3101514	core	1	TRIM55 /// TRIM55 /// TRIM55 /// TRIM55 /// TRIM55	1976524	123.408	107.245	43.1513	543.914	569.754	566.148	4565.51	3202.68	3718.41	6463.18	7108.28	6205.07	11575.4	9718.48	9656.67	9335	0.0230165	108.919	0.997993	1
2733935	2733928	core	1	COPS4 /// COPS4 /// COPS4 /// COPS4	3294833	643.645	277.69	154.085	1670.93	1327.42	1347.31	8819.62	6385.99	7937.52	12629.9	11699.4	11519.1	18775.7	16825.9	16704.3	15586.4	0.0341171	280.452	0.997998	1
3730710	3730698	core	2	KCNH6 /// KCNH6 /// KCNH6 /// KCNH6	130074	11994.4	11490.5	11814.8	148.898	149.423	128.169	1012.68	1137.46	865.616	5768.4	6993.41	7380.27	11977.2	13221.3	13412.7	13807.2	0.0335108	148.814	0.998	1
3518778	3518766	core	2	EDNRB /// EDNRB /// EDNRB	5052727	1390.79	2141.07	1745.21	29.2429	21.8347	18.2251	69.6505	64.8932	112.206	685.705	445.255	326.6	979.986	1203.08	1632.67	2061.59	0.00956953	22.7494	0.998006	1
3518782	3518766	core	2	EDNRB /// EDNRB /// EDNRB	4489945	6449.66	8425.67	6630.36	30.8873	29.4314	35.7568	274.985	274.863	270.802	2331.43	1970.49	2512.38	4950.23	6776.32	6347.99	8136.67	0.0147454	31.0068	0.998008	1
3593359	3593339	core	2	GALK2 /// GALK2 /// GALK2 /// GALK2 /// RBBP8	5695742	8836.77	11713.7	8963.28	326.172	424.412	508.113	1458.31	1442.69	1169.19	6399.54	5323	6203.13	9134.36	9856.87	9700.25	9394.62	0.0593082	425.712	0.998013	1
3518774	3518766	core	2	EDNRB /// EDNRB /// EDNRB	5327074	5549.57	4559.83	5101.63	47.1346	64.2956	53.3995	140.649	136.361	199.61	1803.15	1265.49	1476.32	3902.85	4010.87	4680.35	6943.2	0.00772871	51.5966	0.998016	1
2733953	2733928	core	1	COPS4 /// COPS4 /// COPS4 /// COPS4	1741884	27.306	33.31	37.088	33.2129	37.0901	110.442	75.0414	147.32	191.852	383.963	288.721	144.575	448.831	483.819	686.899	560.29	0.00740184	31.7114	0.998039	1
3101551	3101514	core	1	TRIM55 /// TRIM55 /// TRIM55 /// TRIM55 /// TRIM55	2045633	37.983	47.4346	31.3887	875.717	938.201	897.635	4344.19	3884.48	4519.6	5946.27	7111.63	6582.2	8661.87	8637.1	8488.75	7790.18	0.0574293	38.0666	0.998077	1
2558215	2558150	core	1	AAK1 /// DKFZp686K16132 /// AAK1 /// AAK1 /// DKFZp686K16132	1571994	291.098	363.597	316.892	1594.34	1437.61	1302.99	9543.31	7986.62	8198.41	12597.4	12715.4	13824.9	16534	18538.2	17803.8	16666.2	0.0328398	320.938	0.99809	1
3730713	3730698	core	2	KCNH6 /// KCNH6 /// KCNH6 /// KCNH6	385397	3934.48	2892.19	4236.48	40.3256	51.6055	40.006	144.41	180.147	209.697	801.888	1226.78	1262.34	2943.04	3604.95	3102.77	4449.62	0.0140105	41.2502	0.998092	1
3518795	3518766	core	2	EDNRB /// EDNRB /// EDNRB	3588571	6765.83	7441.99	7850.11	37.3803	51.5224	48.3677	177.327	305.625	193.218	2790.19	2100.12	2572.51	5565.64	6032.71	5496.74	9604.79	0.00933145	47.0571	0.998114	1
3593359	3593339	core	2	GALK2 /// GALK2 /// GALK2 /// GALK2 /// RBBP8	6537217	5524.21	10332.1	5758.77	355.001	401.566	451.9	1190.06	1034.4	1011.42	4972.52	3384.06	3812.18	5298.75	6695.23	5837.34	5667.22	0.059058	405.115	0.998161	1
2564619	2564599	core	1	MRPS5	658540	177.434	235.701	416.509	1501.69	1522.87	1805.9	4086.22	4776.31	4981.29	5957.53	6086.25	4895.84	6030.42	7004.49	8574.08	6317.39	0.122416	236.153	0.998161	1
3101534	3101514	core	1	TRIM55 /// TRIM55 /// TRIM55 /// TRIM55 /// TRIM55	5420530	31.3711	24.6501	33.8159	545.914	569.754	502.148	4008.48	3925.03	4412.09	8271.12	6942.63	6911.35	10979.8	11553	10094.3	10307.4	0.0237426	31.5257	0.998171	1
3047584	3047581	core	5	INHBA /// INHBA /// INHBA	912087	85.3655	122.97	125.239	1217.26	944.13	1155.98	2645.13	3124.12	2124.5	3971.41	4385.19	5312.81	100.604	71.4458	52.9305	5699.48	0.00650698	67.3926	0.998179	1
3593370	3593339	core	2	GALK2 /// GALK2 /// GALK2 /// GALK2 /// RBBP8	688093	8155.63	8964.02	6760.11	541.577	535.463	503.404	1720.84	2143.18	1166.31	6205	6334.83	6339.96	8474.16	8922.64	9171.13	8328.07	0.0821993	535.932	0.998188	1
3101550	3101514	core	1	TRIM55 /// TRIM55 /// TRIM55 /// TRIM55 /// TRIM55	1342388	32.3391	38.979	24.4547	361.897	323.065	665.64	2643.97	4192.01	3576.36	4822.29	4837.96	4367.56	7754.15	7790	8232.11	7628.69	0.0230375	32.3009	0.998194	1
3593378	3593339	core	2	GALK2 /// GALK2 /// GALK2 /// GALK2 /// RBBP8	2054973	4967.81	7877.84	7140.82	149.909	137.608	294.418	442.464	890.18	570.111	3011.67	3100.08	3598.99	5055.89	6970.65	5916.46	7231.32	0.0270907	152.979	0.998215	1
2558246	2558150	core	1	AAK1 /// DKFZp686K16132 /// AAK1 /// AAK1 /// DKFZp686K16132	4994926	207.501	139.758	150.722	965.67	781.641	770.969	5624.42	3833.44	6166.55	11394.7	9774.26	10049.7	15709.9	15853.9	16584.5	15596.7	0.0188511	153.072	0.99822	1
3518795	3518766	core	2	EDNRB /// EDNRB /// EDNRB	633706	2059.22	999.158	1402.1	44.8783	29.1373	29.6344	53.4539	73.185	46.0467	262.441	324.911	340.985	1020.93	1005.4	898.956	1914.28	0.00627872	29.5807	0.998241	1
2564630	2564599	core	1	MRPS5	3603159	95.2164	75.0131	41.995	607.129	468.396	405.783	4338.06	3442.59	3790.11	7346.2	6749.84	6923.66	12516.1	11720.7	11712.7	11699	0.0156851	75.9741	0.998251	1
3730711	3730698	core	2	KCNH6 /// KCNH6 /// KCNH6 /// KCNH6	4082234	10489.3	9238.58	11074.2	44.5632	40.9091	69.6521	615.293	563.377	609.851	3655.83	4103.07	4601.46	8957.04	9151.62	9317.12	11150.3	0.0240841	44.836	0.998273	1
2558220	2558150	core	1	AAK1 /// DKFZp686K16132 /// AAK1 /// AAK1 /// DKFZp686K16132	719663	40.9841	76.0678	109.462	343.543	428.532	472.996	2389.17	3206.14	3266.52	4726.38	4556.6	4105.16	6029.01	6960.72	7908.06	6628.71	0.0272881	76.3351	0.9983	1
3730707	3730698	core	2	KCNH6 /// KCNH6 /// KCNH6 /// KCNH6	2643279	15508.7	13107.5	15621	59.0898	53.478	62.9346	1930.11	1931.46	1558.59	8783.23	8756.07	8968.5	15589	15440.7	14248.4	15571.7	0.0640239	59.1659	0.998314	1
2564628	2564599	core	1	MRPS5	7875	240.44	151.95	336.969	1967.24	1857.44	1344.8	8757.19	8372.64	8684.97	9734.01	11817.2	11889.1	14268.1	16972.4	15274.9	13863.3	0.0624958	241.445	0.998316	1
3593359	3593339	core	2	GALK2 /// GALK2 /// GALK2 /// GALK2 /// RBBP8	1266625	9119.68	12281.4	9685.29	433.172	424.412	460.113	1690.06	1954.92	1623.37	6297.1	6228.19	6658.64	9352.86	11294.6	9260.48	9324.47	0.0733803	436.156	0.998336	1
2558208	2558150	core	1	AAK1 /// DKFZp686K16132 /// AAK1 /// AAK1 /// DKFZp686K16132	1490374	62.9018	98.1197	164.547	774.287	1018.33	780.761	3073.05	3884.43	4461.42	4546.75	4951.58	4114.17	5440.76	6138.21	6820.71	5562.56	0.06861	98.2559	0.998337	1
3593375	3593339	core	2	GALK2 /// GALK2 /// GALK2 /// GALK2 /// RBBP8	5223772	10990.8	16354	11779.3	474.516	501.975	569.15	1555.09	1194.77	1309.87	6949.2	7921.25	7967.99	11517.3	12039.6	11936.6	12994.7	0.036492	494.459	0.998348	1
2558222	2558150	core	1	AAK1 /// DKFZp686K16132 /// AAK1 /// AAK1 /// DKFZp686K16132	2770286	154.858	98.8624	108.816	1263.2	1224.75	1031.92	5472.86	4917.01	6143.47	8391.33	7286.22	7679.4	9627.46	9887.19	9632.39	8766.73	0.068866	109.148	0.998352	1
3518796	3518766	core	2	EDNRB /// EDNRB /// EDNRB	5859748	7783.5	7487.64	7584.23	51.2936	70.2428	54.6512	220.125	187.729	159.18	1710.59	1348.8	1411.61	4487.9	5288.5	4716.65	10393.6	0.00550343	56.3288	0.998385	1
3722893	3722872	core	1	RPIP8 /// RPIP8	3877220	75.5724	55.2687	96.5591	2376.39	2477.82	1608.06	12932.8	10615.1	11479.9	15676.5	16190.8	15636.4	22089.4	20675.3	21302.6	19383.7	0.0629826	75.6664	0.998386	1
3593375	3593339	core	2	GALK2 /// GALK2 /// GALK2 /// GALK2 /// RBBP8	6429874	11241.6	15395.7	12042.6	444.595	357.597	477.448	1778.1	1091.94	1342.58	7545.25	7911.01	8675.72	11852.4	13457.1	12674.9	13412.6	0.0377165	441.183	0.99839	1
3101550	3101514	core	1	TRIM55 /// TRIM55 /// TRIM55 /// TRIM55 /// TRIM55	6441883	30.3391	31.979	26.4547	694.547	771.655	859.266	4417.95	3922.86	4872.32	8170.79	7056.57	6129.21	8367.57	9602.91	10469.4	8805.49	0.042358	30.4127	0.998404	1
3101551	3101514	core	1	TRIM55 /// TRIM55 /// TRIM55 /// TRIM55 /// TRIM55	2887870	46.8426	45.2965	43.9492	642.703	738.822	544.319	3269.86	3891.12	4032.79	5840.76	6026.64	5054.71	8241.05	7955.86	8451.43	7560.16	0.0400262	45.4588	0.998413	1
3593356	3593339	core	2	GALK2 /// GALK2 /// GALK2 /// GALK2 /// RBBP8	2608310	8912.63	9532.6	8248.04	357.962	403.655	366.139	1514.33	1544.58	1468.06	6059.08	5728.01	6229.65	8964.8	10219.8	9208.26	8996.94	0.0702027	367.794	0.998417	1
2733942	2733928	core	1	COPS4 /// COPS4 /// COPS4 /// COPS4	6080087	104.352	108.909	92.7471	183.916	265.517	141.937	975.403	1038.97	1203.19	3229.53	2601.51	2496.8	5898.5	6723.85	6389.4	9605.99	0.00320699	109.55	0.99843	1
3730711	3730698	core	2	KCNH6 /// KCNH6 /// KCNH6 /// KCNH6	1622094	4245.56	6682.52	4439.24	42.2462	42.8247	45.2482	214.06	327.251	228.55	1260.68	1805.67	2165.71	4025.4	4932.81	4265.96	5277.3	0.0177737	42.9503	0.998432	1
3101531	3101514	core	1	TRIM55 /// TRIM55 /// TRIM55 /// TRIM55 /// TRIM55	676169	33.8922	49.5407	32.9609	606.316	640.594	596.429	4057.09	4008.57	3752.33	6148.6	6328.49	6037.85	9248.89	9067.06	7542.55	8338.41	0.0342871	33.9983	0.998438	1
3722895	3722872	core	1	RPIP8 /// RPIP8	3176537	72.9507	35.7996	31.9244	223.942	321.026	198.795	1894.91	2191.97	1928.8	4166.59	3531.23	3860.39	7448.69	6274.24	6853.56	7163.27	0.0120298	36.3219	0.99846	1
2564602	2564599	core	1	MRPS5	704235	79.8379	92.75	118.376	336.559	419.298	279.469	2828.94	2715.24	3013.12	4433.08	5405.26	5198.5	8996.5	9182.32	9344.13	9660.46	0.0120687	93.905	0.998478	1
3518783	3518766	core	2	EDNRB /// EDNRB /// EDNRB	2310466	4289.3	4894.13	5549.44	28.5568	29.4815	23.9407	161.203	260.868	160.671	1734.79	1433.91	1528.32	4301.48	4524.14	3968.51	6281.04	0.010786	28.5415	0.998489	1
3730704	3730698	core	2	KCNH6 /// KCNH6 /// KCNH6 /// KCNH6	831184	13423.6	11526.7	11615.8	62.2588	59.3745	57.5895	1024.87	1043.51	756.061	5976.96	5841.75	6338.88	12055.8	11519.6	9272.32	12284.9	0.0399678	59.5359	0.99849	1
3518797	3518766	core	2	EDNRB /// EDNRB /// EDNRB	6361257	4286.32	4221.83	3915.72	610.869	479.591	572.838	628.347	634.773	463.654	1043.86	887.451	1117.01	2588.27	2315.7	2350.22	6190.75	0.00288677	576.901	0.998493	1
3730712	3730698	core	2	KCNH6 /// KCNH6 /// KCNH6 /// KCNH6	6051690	10588.7	11009.3	10241.6	54.3256	48.6055	88.006	667.847	851.374	559.668	5198.73	4738.47	6189.07	9752.3	11163.9	11856.2	12430.5	0.0254677	54.3824	0.998504	1
3722874	3722872	core	1	RPIP8 /// RPIP8	993102	75.5724	82.2687	56.5591	680.537	613.799	725.112	5315.97	5802.62	4542.62	8775.41	8718.57	9726.11	15032.1	13844.4	13341.6	13331.3	0.0220775	76.0588	0.998504	1
2558199	2558150	core	1	AAK1 /// DKFZp686K16132 /// AAK1 /// AAK1 /// DKFZp686K16132	648478	74.0257	71.4624	40.7792	167.293	142.538	153.946	894.611	1353.54	879.499	2755.71	2568.74	1716.57	6032.62	5626.96	5126.95	8263.3	0.00362378	76.3675	0.998504	1
3593362	3593339	core	2	GALK2 /// GALK2 /// GALK2 /// GALK2 /// RBBP8	1998907	2437.78	3753.75	3760.38	67.4386	120.867	181.355	173.373	386.735	213.491	1228.5	1048.98	1146.06	3001.87	2974.87	2801	4591.27	0.0098304	121.619	0.998512	1
3101542	3101514	core	1	TRIM55 /// TRIM55 /// TRIM55 /// TRIM55 /// TRIM55	3389874	93.1683	87.9801	45.1848	916.485	779.645	752.523	5774.23	3833.6	5673.85	11299.2	10695	9923.06	17485.9	15821.9	15176.7	15635.2	0.0207789	88.8388	0.998545	1
3722875	3722872	core	1	RPIP8 /// RPIP8	2802199	131.963	72.4898	44.7034	2897.71	2467.86	2216.82	11719.3	11439.5	12584.8	14413.2	14735.6	14462	20030.2	18770	19969.7	18023.7	0.0732101	72.5393	0.998569	1
3722873	3722872	extended	1	RPIP8 /// RPIP8	5802651	56.7809	113.256	36.1202	855.905	723.721	871.617	6831.74	4962.31	5741.16	10201.2	9658.4	9536.66	14987.3	13770.2	13613.9	13022	0.0299959	57.0375	0.99857	1
3722883	3722872	core	1	RPIP8 /// RPIP8	3175691	25.306	33.31	37.088	1522.83	1235.21	1301.81	7516.84	5770.51	6492.5	7910.99	8106.08	7728.49	11262.7	9781.6	11126.8	10067.7	0.068972	33.3294	0.998595	1
3722875	3722872	core	1	RPIP8 /// RPIP8	506771	70.9085	39.271	39.818	2030.03	1784.65	1802.66	10103.1	10972.3	7695.36	9864.84	10220.8	11236.4	14347.5	16441.5	13929.6	13212	0.0776704	39.8136	0.998607	1
3101534	3101514	core	1	TRIM55 /// TRIM55 /// TRIM55 /// TRIM55 /// TRIM55	1392787	44.4943	25.3439	22.2302	198.226	228.226	195.115	1711.5	1739.33	1878.51	4622.84	3889.69	3228.1	7338.15	6433.71	6927.61	7523.61	0.0102887	25.7148	0.998626	1
3722881	3722872	core	1	RPIP8 /// RPIP8	2907126	44.306	33.31	23.088	2927.03	2881.89	2765.9	11106	10524.8	10464.4	12948.7	13866.4	13940.7	17765.5	17730	16447.7	16067.5	0.101489	33.318	0.998649	1
3730700	3730698	core	2	KCNH6 /// KCNH6 /// KCNH6 /// KCNH6	1194900	14468.7	13351.9	15596.9	348.464	138.07	195.821	4013.99	3000.93	2802.41	11525.6	10509.6	10570.1	15786.2	15515.7	14252.6	14769.6	0.113835	195.987	0.998651	1
3518782	3518766	core	2	EDNRB /// EDNRB /// EDNRB	5600282	6932.39	5911.65	5977.31	54.2462	23.8247	35.2482	115.46	154.086	200.087	1877.03	1685.85	1466.75	4869.86	4803.55	4603.78	8083.19	0.00810521	34.8149	0.998674	1
3518777	3518766	core	2	EDNRB /// EDNRB /// EDNRB	5999816	4993.52	6972.59	6542.43	41.2129	29.0901	30.4416	144.041	209.32	139.852	1407.49	1182.82	1183.65	3200.29	3733.1	4466.82	8730.57	0.00553831	31.3094	0.998676	1
3722895	3722872	core	1	RPIP8 /// RPIP8	370254	27.3711	30.6501	26.8159	715.28	718.734	491.727	4237.22	6507.03	4477.78	5346.4	5925.18	5931.96	8613.5	9158.74	8413.93	7807.85	0.0463944	27.4018	0.998681	1
3593363	3593339	core	2	GALK2 /// GALK2 /// GALK2 /// GALK2 /// RBBP8	2201460	2319.28	4715.44	4851.13	56.2291	104.265	239.887	191.554	237.903	256.551	1399.71	1064.14	1645.04	2603.96	4151.26	2893.69	5128.09	0.0110011	108.323	0.998689	1
3593378	3593339	core	2	GALK2 /// GALK2 /// GALK2 /// GALK2 /// RBBP8	3663271	19168.9	19166.2	19167	653.123	750.812	482.005	2993.08	2446.11	2005.85	10943.3	9371.94	11666.9	16436.7	18577	17282.9	18690.5	0.0490906	660.016	0.998701	1
3863461	3863435	core	3	POU2F2 /// POU2F2 /// POU2F2	5311079	12143.8	8763.24	11983.9	18211.6	16887.9	16899.1	114.346	135.158	101.402	1275.03	1506.85	1752.75	10442.3	9436.89	8775.3	15609.4	0.0477873	114.491	0.998718	1
2558197	2558150	core	1	AAK1 /// DKFZp686K16132 /// AAK1 /// AAK1 /// DKFZp686K16132	6393423	149.828	100.598	41.5508	132.235	168.96	182.26	893.049	827.664	709.26	2325.45	2251.96	2155.06	5987.16	5574.25	4892.97	9227.32	0.00261501	106.789	0.998766	1
3518777	3518766	core	2	EDNRB /// EDNRB /// EDNRB	4499937	4055.8	5768.91	3931.67	43.8856	28.9978	32.0503	97.9528	139.246	111.018	1196.18	1151.37	1105.72	3097	3557.7	3185.8	5421.96	0.00813483	31.5334	0.998772	1
3593363	3593339	core	2	GALK2 /// GALK2 /// GALK2 /// GALK2 /// RBBP8	2766252	21457.4	12602.1	22125.4	880.94	697.903	609.611	3354.91	1995.97	3063.8	13257	11453.8	13108.2	19590.1	20091.8	19979.1	20920.5	0.0600148	702.815	0.998779	1
3101531	3101514	core	1	TRIM55 /// TRIM55 /// TRIM55 /// TRIM55 /// TRIM55	2159152	42.1626	38.6638	26.5429	508.684	546.582	463.994	3093.37	3060.07	3085.42	3536.22	4062.41	4085.28	5652.39	5906.83	4842.09	5210.92	0.0479258	38.7317	0.998784	1
3730710	3730698	core	2	KCNH6 /// KCNH6 /// KCNH6 /// KCNH6	1455399	7690.16	6067.69	7096.94	57.0608	92.5728	94.1505	252.778	347.327	270.659	1814.38	2447.66	2359.28	6150.03	5969.43	5708.76	8950.83	0.010847	91.4465	0.998797	1
3722886	3722872	core	1	RPIP8 /// RPIP8	2421357	44.8922	42.5407	32.9609	2187.33	1873.94	2172.92	8060.84	8580.79	6019.36	9039.18	8906.13	10531.1	11998.2	12245.7	10236.1	10859.2	0.11819	42.545	0.998799	1
3101537	3101514	core	1	TRIM55 /// TRIM55 /// TRIM55 /// TRIM55 /// TRIM55	1795617	41.0169	33.0731	30.8416	219.835	240.058	229.573	1948.04	1960.65	2004.92	4178.42	3711.79	3254.13	6387.54	6145.61	5720.19	6294.24	0.0147433	33.4057	0.9988	1
3101533	3101514	core	1	TRIM55 /// TRIM55 /// TRIM55 /// TRIM55 /// TRIM55	581850	33.7639	59.2485	49.1956	903.429	904.316	892.567	3415.88	4331.11	3816.48	4175.93	4154.49	4145.84	5430.03	5203.2	6318.11	4929.79	0.10363	49.2109	0.998802	1
3722886	3722872	core	1	RPIP8 /// RPIP8	4756006	51.8215	30.6799	34.4245	1961.71	2046.17	2113.75	7479.77	7671.48	6270.01	8727.52	8205.69	8872.88	13156.2	11475	10762.8	10370.7	0.115765	34.4294	0.998811	1
3593367	3593339	core	2	GALK2 /// GALK2 /// GALK2 /// GALK2 /// RBBP8	4059312	13573	16838.4	16932.7	590.48	565.731	671.246	2244.24	1966.25	2017.08	9595.65	9293.05	10697.7	13549.2	16291	15967.4	17113	0.0424988	596.286	0.998825	1
3722895	3722872	core	1	RPIP8 /// RPIP8	6404655	39.0884	31.3612	54.7138	3321.88	3637.09	3302.74	12879.5	11448.4	13111.8	13302.6	13422.5	14230.7	16546	18665.1	18431.9	16674.8	0.119921	39.0885	0.998833	1
3101542	3101514	core	1	TRIM55 /// TRIM55 /// TRIM55 /// TRIM55 /// TRIM55	2591038	78.27	44.3939	42.2802	896.485	779.645	609.523	6506.12	5244.56	5577.09	9623.71	10313.3	10095.2	14987.1	14249.8	13942.8	13879.5	0.025553	44.5821	0.998837	1
2558220	2558150	core	1	AAK1 /// DKFZp686K16132 /// AAK1 /// AAK1 /// DKFZp686K16132	1186032	36.9018	98.1197	77.5466	252.112	223.322	324.865	1725.05	1977.28	1995.22	4067.88	3859.68	3153.94	6498.97	7270.8	6599.68	7082.45	0.0115145	78.8876	0.998857	1
3722879	3722872	core	1	RPIP8 /// RPIP8	4497188	60.8752	47.8697	51.4899	3524.42	3402.16	3006.56	11199.3	9997.68	10420.2	12470.1	11371.1	13146.4	14585.1	15602.8	16043.8	14054.3	0.150642	51.4941	0.998867	1
3730704	3730698	core	2	KCNH6 /// KCNH6 /// KCNH6 /// KCNH6	4681915	12993.1	13066.9	12950.9	73.8975	76.0502	64.2748	2386.2	1902.92	1848.06	9411.34	8075.13	8580.43	13113.2	13797.6	14149.5	13569.7	0.075157	73.9574	0.998874	1
3593371	3593339	core	2	GALK2 /// GALK2 /// GALK2 /// GALK2 /// RBBP8	4622823	2938.13	8701.78	3451.13	153.333	213.56	232.827	280.432	387.552	333.222	2503.14	1497.66	1681.01	2686.11	3634.73	3074.76	3761.03	0.0195932	208.094	0.998879	1
3730705	3730698	core	2	KCNH6 /// KCNH6 /// KCNH6 /// KCNH6	5787305	7896.95	9593.31	7005.71	111.007	182.759	95.1437	375.601	364.18	453.586	3073.74	3324.95	3359.62	7130.95	7276.97	6164.84	9541.43	0.0154399	109.578	0.998885	1
3722881	3722872	core	1	RPIP8 /// RPIP8	2725154	40.0522	56.7153	30.2833	1890.11	1741.47	1867.77	7007.95	6145.47	6455.66	7118.86	8082.56	7650.15	9687.59	8956.42	9970.91	8823.73	0.12587	40.0583	0.998908	1
2558211	2558150	core	1	AAK1 /// DKFZp686K16132 /// AAK1 /// AAK1 /// DKFZp686K16132	3461646	158.644	158.751	313.17	1275.12	1212.81	966.49	5839.37	5189.31	6180.18	8565.05	7832.49	8206.36	10086.1	10570.7	9903.52	9424.64	0.0598756	159.372	0.998912	1
2564609	2564599	core	1	MRPS5	5556172	403.386	454.208	452.671	2640.6	2705.76	2296.55	5313.34	4175.3	5386.74	5274.8	5061.22	3604.21	4765.16	5177.11	6572.06	4872.82	0.414305	452.477	0.998946	1
2564628	2564599	core	1	MRPS5	3772132	78.3136	111.881	369.464	2055.78	2466.86	2209.46	4206.79	5615.85	5046.7	5752.71	4812.88	4748.52	5432.95	5784.07	7234.14	5296.4	0.327851	111.878	0.998954	1
2558223	2558150	core	1	AAK1 /// DKFZp686K16132 /// AAK1 /// AAK1 /// DKFZp686K16132	2900736	122.73	128.018	254.114	1677.22	1267.44	1612.75	6367.49	5576.95	6867.93	7392.17	7020.44	6991.95	8831.48	8363.72	9971.86	8078.39	0.111295	128.072	0.998957	1
3722879	3722872	core	1	RPIP8 /// RPIP8	798295	34.3391	30.979	25.4547	2412.5	2452.92	2495.34	8024.54	10764.4	9072.09	9621.82	10266.5	10741.1	13407.7	13583.7	13662.5	12311.6	0.118446	30.9811	0.998967	1
3518782	3518766	core	2	EDNRB /// EDNRB /// EDNRB	3071644	8025.58	7345.44	9414.72	36.0276	62.5478	41.5819	376.302	337.797	408.197	3116.05	2796	3864.25	7303.75	8259.31	7022.68	9329.07	0.0178191	41.7282	0.998989	1
3047586	3047581	core	5	INHBA /// INHBA /// INHBA	4782326	72.2703	109.115	67.393	342.269	383.74	378.119	985.719	1270.68	1028.15	2514.82	3358.68	3069.43	77.6629	44.48	57.1279	6725.41	0.00146578	55.7509	0.998997	1
3593375	3593339	core	2	GALK2 /// GALK2 /// GALK2 /// GALK2 /// RBBP8	5968671	10493.9	11987.8	9284.7	185.231	181.55	275.929	450.027	369.808	491.259	4530.38	3942.1	3516.56	8480.97	8812.43	7583.07	12717.7	0.0122875	180.538	0.999013	1
3722881	3722872	core	1	RPIP8 /// RPIP8	12493	50.7736	41.8518	133.773	2386.38	2279.9	1616.24	9538.73	9429.48	9195.88	10764	10705.6	12122.4	14171.8	14784.9	13882.7	12787.1	0.103099	50.7855	0.999023	1
3730707	3730698	core	2	KCNH6 /// KCNH6 /// KCNH6 /// KCNH6	3066430	12514.6	11342.1	14170.9	67.8738	71.1637	64.6158	1020.96	946.018	850.805	5033.64	5970.19	6437.24	11459.4	11131.4	10399.3	12896.9	0.0341224	68.1207	0.999032	1
3101562	3101514	core	1	TRIM55 /// TRIM55 /// TRIM55 /// TRIM55 /// TRIM55	5251613	23.3711	30.6501	30.8159	63.6435	126.797	67.6994	537.03	622.027	970.242	1425.18	1762.51	1542.09	3515.22	3763.53	4755.08	5633.35	0.0033632	30.6177	0.999034	1
3518780	3518766	core	2	EDNRB /// EDNRB /// EDNRB	2344321	3030.29	2519.92	3387.58	35.212	34.2336	29.014	77.0305	132.202	89.9284	673.039	656.049	629.63	1871.38	2002.08	2552.27	4052.2	0.00629695	34.8767	0.999039	1
3101534	3101514	core	1	TRIM55 /// TRIM55 /// TRIM55 /// TRIM55 /// TRIM55	3149462	35.2718	28.6436	26.7144	348.76	286.961	305.168	2788.8	2724.57	2696.04	5910.27	4714.71	4051.98	7557.16	6640.58	7543.61	7565.4	0.0179431	28.764	0.999041	1
3730701	3730698	core	2	KCNH6 /// KCNH6 /// KCNH6 /// KCNH6	5744206	10063.4	11270.2	9723.27	44.8801	31.2825	27.2013	418.203	459.606	477.269	3922.51	3332.25	3628.71	8310.36	8317.06	7754.36	11067.8	0.0185345	31.428	0.999076	1
3518779	3518766	core	2	EDNRB /// EDNRB /// EDNRB	1596254	583.281	1045.57	1287.17	40.2129	38.0901	27.4416	32.8436	74.4546	57.1578	219.415	182.273	229.036	503.892	549.412	675.059	1400.67	0.00466768	40.1482	0.999077	1
2733930	2733928	core	1	COPS4 /// COPS4 /// COPS4 /// COPS4	1029500	158.644	107.751	108.17	666.114	754.661	721.359	5088.82	4087.78	4955.37	7807.18	7831.47	7699.47	10617.8	10851.9	11503.1	10532.5	0.0292272	108.802	0.999101	1
3518798	3518766	extended	2	EDNRB /// EDNRB /// EDNRB	5060637	8551.31	5745.35	7171.83	43.2237	39.953	32.8519	146.974	174.271	153.256	1475.93	1609.48	1401.56	5358.47	4822.84	3855.38	10179.1	0.00558539	39.9716	0.99912	1
3593362	3593339	core	2	GALK2 /// GALK2 /// GALK2 /// GALK2 /// RBBP8	1108105	2498.69	4555.84	4584.61	131.57	231.751	167.146	296.705	686.464	341.916	1694.71	1285.32	1943.98	3329.43	4714.41	3074.63	4787.86	0.0157799	172.724	0.999128	1
2558209	2558150	core	1	AAK1 /// DKFZp686K16132 /// AAK1 /// AAK1 /// DKFZp686K16132	2576033	34.1997	37.3204	92.9425	369.269	383.74	457.119	1946.82	2175.64	2771.99	2806.71	3090.58	2343.22	3417.39	3683.49	4382.27	3449.55	0.0544597	37.3774	0.999128	1
3730705	3730698	core	2	KCNH6 /// KCNH6 /// KCNH6 /// KCNH6	6524845	9102.17	11250.4	10325.9	51.2588	59.3745	49.5895	962.929	759.829	783.255	5916.11	4524.39	4962.89	9083.82	9719.23	8710.14	10580.2	0.0348045	51.4226	0.99914	1
3593349	3593339	core	2	GALK2 /// GALK2 /// GALK2 /// GALK2 /// RBBP8	933806	12503.7	10192.5	13907.3	117.007	133.759	95.1437	1194.03	1178.35	1005.11	8117.01	6944.65	7055.88	12650.1	12345.1	9991.02	13322.1	0.0416439	117.302	0.999142	1
3722889	3722872	core	1	RPIP8 /// RPIP8	2397457	46.4333	27.996	22.5268	99.5075	107.19	169.75	1369.27	1310.93	1105.18	2905.59	3208.25	3618.64	8237.43	7680.13	6539.18	11354.6	0.00359499	27.9147	0.99916	1
3730705	3730698	core	2	KCNH6 /// KCNH6 /// KCNH6 /// KCNH6	2500940	9937.99	9874.4	11529.9	37.9761	60.6376	39.2162	690.712	966.51	585.932	4120.02	5037.21	6131.81	9903.64	10747.9	8828.56	11108	0.0301917	39.2668	0.999163	1
3722883	3722872	core	1	RPIP8 /// RPIP8	4412934	109.341	131.866	59.0805	4008.41	3521.77	3630.86	14004.2	13131.7	12859.1	16460.9	15686	16005	19024	21147.7	19487.2	17776.7	0.120009	109.384	0.99917	1
3730707	3730698	core	2	KCNH6 /// KCNH6 /// KCNH6 /// KCNH6	4335800	13626.5	13215.6	13329.3	53.1346	78.2956	52.3995	2329.76	1956.49	2142.69	8291.51	9577.33	10377.6	15056.7	13791.3	14616.7	14226.9	0.0842875	53.1496	0.99921	1
3730713	3730698	core	2	KCNH6 /// KCNH6 /// KCNH6 /// KCNH6	4750693	12026.7	7573.19	12407.1	48.2462	35.8247	38.2482	978.258	866.992	952.417	6049.7	5534.88	6172.22	11719.8	10051.1	11171.4	12562	0.0370978	38.3127	0.999217	1
3593356	3593339	core	2	GALK2 /// GALK2 /// GALK2 /// GALK2 /// RBBP8	2987296	6529.96	8721.58	7073.42	368.974	413.027	407.78	1543.29	1866.1	1258.23	5215.63	4113.54	5206.89	7099.01	6970.62	6352.86	6774.19	0.0976542	408.99	0.999218	1
3101533	3101514	core	1	TRIM55 /// TRIM55 /// TRIM55 /// TRIM55 /// TRIM55	5726936	31.3391	31.979	32.4547	314.532	310.059	369.707	3031.63	2835.17	2808.6	6219.48	6041.52	6007.44	10325.2	9397.67	9735.5	10432.6	0.0126843	32.2334	0.999237	1
2558247	2558150	core	1	AAK1 /// DKFZp686K16132 /// AAK1 /// AAK1 /// DKFZp686K16132	742967	71.326	62.7724	50.5562	223.573	242.036	213.06	1670.72	1936.05	1812.95	3351.57	3497.26	2896.56	5321.72	4989.14	5473.05	5622.92	0.0140029	63.3158	0.999253	1
3722889	3722872	core	1	RPIP8 /// RPIP8	2477074	57.0884	38.3612	29.7138	360.394	319.065	397.775	3609.69	3434.13	3452.51	5326.32	6618.29	6822.1	10693.2	11978.4	10942.8	11522.6	0.0135484	38.5586	0.999272	1
3730700	3730698	core	2	KCNH6 /// KCNH6 /// KCNH6 /// KCNH6	716619	13355.6	9148.07	11873.5	299.394	388.903	217.999	908.423	572.723	668.731	3936.97	4239.34	4210.37	10786.7	9687.6	8285.27	13765.7	0.0133204	301.08	0.999287	1
3722885	3722872	core	1	RPIP8 /// RPIP8	3037471	74.8455	57.467	39.1568	3169.78	2589	2716.64	12405.8	10384.5	12202.6	13410.4	15330.8	13655.2	17572.2	17680.6	18263.5	16265	0.0965138	57.4748	0.99929	1
3722875	3722872	core	1	RPIP8 /// RPIP8	6110348	43.9204	42.1684	51.4486	891.404	729.699	712.782	7607.96	5642.95	4736.03	11021.1	9261.51	11104.9	15167.9	14705.1	14858.1	15232	0.0217455	44.0972	0.999291	1
2558197	2558150	core	1	AAK1 /// DKFZp686K16132 /// AAK1 /// AAK1 /// DKFZp686K16132	4050333	44.1997	37.3204	22.9425	64.6278	46.6717	28.4251	180.125	249.729	159.18	734.955	634.916	533.969	1955.99	1514.17	1621.72	3921.43	0.00130708	36.7845	0.999293	1
3730704	3730698	core	2	KCNH6 /// KCNH6 /// KCNH6 /// KCNH6	5405883	14421.8	13770.2	17553.5	102.222	87.8266	66.9996	1604.38	1193.21	1038.78	6008.29	7534.37	8092.54	13480.5	13956	11291.8	15144.9	0.0375215	88.0466	0.999295	1
3593375	3593339	core	2	GALK2 /// GALK2 /// GALK2 /// GALK2 /// RBBP8	3395889	9880.04	11896.5	9642.58	245.378	170.776	200.994	667.061	604.714	581.293	4372.82	4862.19	4957.24	8471.44	8692.6	9304.23	11240.1	0.0203517	198.109	0.999309	1
3593379	3593339	core	2	GALK2 /// GALK2 /// GALK2 /// GALK2 /// RBBP8	5766763	3534.08	6146.4	4884.16	177.464	291.07	195.821	257.423	306.378	305.63	2785.1	1545.27	1750.79	3469.18	3797.11	5045.57	5689.02	0.0116951	190.692	0.999329	1
3722875	3722872	core	1	RPIP8 /// RPIP8	736193	34.8215	73.6799	34.4245	3078.99	2678.68	2886.12	10323.8	12554.5	11821.5	10326.1	11855.2	12677.4	13161.2	15009	15129.6	14095.9	0.127276	34.8205	0.999364	1
3730700	3730698	core	2	KCNH6 /// KCNH6 /// KCNH6 /// KCNH6	2206565	4407.93	5610.67	6440.71	51.8738	80.1637	57.6158	170.156	215.111	125.902	1261.87	1247.74	1440.69	3383.39	4146.09	2727.15	6998.07	0.00706187	59.2577	0.999366	1
3593349	3593339	core	2	GALK2 /// GALK2 /// GALK2 /// GALK2 /// RBBP8	954458	14155.4	12882.4	14170.8	332.024	411.065	254.662	1810.47	1813.49	1439.08	9191.72	7935.19	9076.84	13976.4	14753.7	12008.2	14625.2	0.0547143	332.931	0.999372	1
2558209	2558150	core	1	AAK1 /// DKFZp686K16132 /// AAK1 /// AAK1 /// DKFZp686K16132	2663048	454.787	396.135	562.594	2974.02	2840.72	2809.58	8727.24	9994.24	11268.4	10471.4	10991.5	8485.5	10863	10850.9	14781.2	10851.9	0.144051	454.147	0.999393	1
2733930	2733928	core	1	COPS4 /// COPS4 /// COPS4 /// COPS4	413034	174.946	97.1434	134.024	486.583	567.075	407.456	4277.55	4534.73	3636.5	8138.5	7232.87	7417.46	12201.7	11157.8	10518	11904.9	0.0155108	133.719	0.99941	1
3593349	3593339	core	2	GALK2 /// GALK2 /// GALK2 /// GALK2 /// RBBP8	137820	14858.9	10973	13552.8	185.109	237.924	161.231	1390.91	1324.69	1138.37	7721.96	6932.8	7702.72	13313.8	12828.5	11301.3	14133.2	0.042231	185.721	0.999415	1
3722885	3722872	core	1	RPIP8 /// RPIP8	608261	50.7639	68.2485	36.1956	3398.95	2847.76	2670.25	14436.4	13474	13434	15404.2	15280.7	15558.3	19731.8	19636.6	20245	18346.7	0.0888515	50.7698	0.999443	1
3101550	3101514	core	1	TRIM55 /// TRIM55 /// TRIM55 /// TRIM55 /// TRIM55	1771771	27.3711	30.6501	28.8159	285.021	301.033	312.64	3658.06	3781.19	3635.86	7613.1	6537.74	5605.4	8780.15	8100.06	8953.21	10124.3	0.0149175	28.6649	0.999461	1
3101531	3101514	core	1	TRIM55 /// TRIM55 /// TRIM55 /// TRIM55 /// TRIM55	2345895	31.3711	30.6501	30.8159	537.918	621.754	492.671	4412.64	3444.5	3858.91	4818.07	4872.33	4580.29	6910.18	5955.54	6194.73	6128.63	0.0456716	30.8017	0.999491	1
3593371	3593339	core	2	GALK2 /// GALK2 /// GALK2 /// GALK2 /// RBBP8	6434882	12154.1	15475.5	14330.4	687.494	572.77	777.348	2886.3	1986.52	2084.79	10689.5	8982.05	8941.8	12889	13206.4	14165.7	14014	0.0527607	692.218	0.999497	1
3730701	3730698	core	2	KCNH6 /// KCNH6 /// KCNH6 /// KCNH6	6355923	9152.66	10191.2	9281.24	428.965	699.487	429.805	590.646	584.111	547.712	3074.64	2521.91	2530.23	7327.17	6179.75	6318.05	11514.9	0.00727757	425.601	0.999518	1
3593348	3593339	full	2	GALK2 /// GALK2 /// GALK2 /// GALK2 /// RBBP8	6532274	9949.93	12950	9594.21	54.7344	52.4993	66.152	1018.03	922.882	779.877	7480.87	5813.17	5657.7	9663.33	10841.3	9760.9	10630.1	0.0433572	54.7898	0.999531	1
3518796	3518766	core	2	EDNRB /// EDNRB /// EDNRB	1965252	10811.2	7201.13	9678.93	52.3803	51.5224	86.3677	318.815	312.289	272.448	2762.01	2440.42	3008.7	7603.48	6961.95	6077.94	11430.4	0.0108298	52.8419	0.999539	1
3593349	3593339	core	2	GALK2 /// GALK2 /// GALK2 /// GALK2 /// RBBP8	2467247	13249.2	11835	13126.2	258.795	366.92	207.855	1180.29	1615.74	1060.43	8056.5	7567.06	7454.46	12716.7	12663	11394.2	14242.1	0.0345318	258.822	0.99955	1
3730705	3730698	core	2	KCNH6 /// KCNH6 /// KCNH6 /// KCNH6	6078970	12812.8	13049.7	12433.8	112.787	119.469	75.7869	1179.66	829.388	904.229	7276.78	6040.15	6356.73	11473.6	12346.7	11666.6	13791.6	0.0294045	113.119	0.999564	1
3101561	3101514	core	1	TRIM55 /// TRIM55 /// TRIM55 /// TRIM55 /// TRIM55	4088363	48.8028	48.067	49.887	204.126	207.723	241.116	2108.3	2082.79	1942.61	4844.13	5282.47	5365.54	10672.7	10732.9	10043.2	13936.6	0.0053489	49.4211	0.999581	1
3101550	3101514	core	1	TRIM55 /// TRIM55 /// TRIM55 /// TRIM55 /// TRIM55	1910331	35.4025	25.3226	24.1728	296.261	312.062	464.412	2901.72	3065.54	2744.98	6287.7	5136.06	4523.21	7918.99	7542.41	7432.01	7836.09	0.0184217	25.3723	0.999659	1
3722885	3722872	core	1	RPIP8 /// RPIP8	2594721	30.4025	23.3226	34.1728	2624.73	2560.22	2599.83	10212.1	10467.6	10514.2	12124	12203.4	11612.5	14675	14327.2	15820.2	13750.6	0.11323	30.405	0.999665	1
3722879	3722872	core	1	RPIP8 /// RPIP8	6462778	28.4025	29.3226	33.1728	3596.14	3817.48	3327.61	10641.3	9709.45	10816.1	11363.7	10779	9806.95	11533.5	12389.6	15555.7	11913.6	0.213967	29.3224	0.999791	1
2558246	2558150	core	1	AAK1 /// DKFZp686K16132 /// AAK1 /// AAK1 /// DKFZp686K16132	225694	113.369	89.4499	80.4673	382.258	408.868	351.251	3266.52	3116.28	3707.13	6295.82	6168.55	5517.98	8756.24	8866.52	11044.9	9588.82	0.0154359	89.7282	0.999835	1
3101549	3101514	core	1	TRIM55 /// TRIM55 /// TRIM55 /// TRIM55 /// TRIM55	668724	28.4639	26.6698	28.8791	450.901	545.573	655.311	2744.43	3631.9	3870.66	5255.19	5607.45	4975.63	6139.85	6226.19	7267.37	6283.39	0.0442105	28.4784	0.999926	1
