# Supplementary material for: Experimental Comparison and Evaluation of the Affymetrix Exon and U133Plus2 GeneChip Arrays
Source: PLoS One. 2007 Sep 19;2(9):e913. doi: 10.1371/journal.pone.0000913 (PMC1976394; doi:10.1371/journal.pone.0000913)
Supplement: Table S2 — U133Plus2 Array Spike-In Probes Summary. We assess individual probe performance by fitting the Langmuir isotherm to the hybridization intensity of spiked probes vs known spike concentration. U133Plus2 Array probes that demonstrate R2 values above a 0.95 cutoff are considered to be responsive and summarized in this table. (0.09 MB XLS) [file pone.0000913.s002.xls]

## Sheet: U133Plus2 Probes
ID	Probe Set ID	Gene Symbol	Exp1_1	Exp1_2	Exp1_3	Exp2_1	Exp2_2	Exp2_3	Exp3_1	Exp3_2	Exp3_3	Exp4_1	Exp4_2	Exp4_3	Exp5_1	Exp5_2	Exp5_3	I	k	bg	R.sq	Seq P/A
367221	224101_x_at	MRS2L	133.3	279.9	198.1	258.2	746.7	698.8	404.1	410.7	397	42.9	45.2	38.1	42.8	52.1	64.9	656.375	0.01259	40.1442	0.947012	1
204926	209207_s_at	SEC22B	3661.3	6714	5701.4	134	176.5	168.9	175	122.9	106.7	425.9	395.3	199.9	1066.7	792.3	829.1	27551.3	0.00031069	135.354	0.968645	1
202832	209016_s_at	KRT7	3041.3	3213.1	3186.3	298.1	473.9	456.5	309.8	314.7	379.6	408.7	589.2	522.5	1008.1	1006.7	897.9	12002.1	0.000514768	363.935	0.973982	1
204930	209207_s_at	SEC22B	192.1	428.4	518.1	116.1	189.1	224.7	157.6	174	176.3	168.3	238.9	250.1	196	282.7	334.5	401.129	0.00299562	184.386	0.977014	1
204924	209207_s_at	SEC22B	678.5	992.7	615.6	76.5	103	124.9	85.7	74.1	89.2	131.9	144.5	90	279.3	187.5	206.1	2409.07	0.000523989	91.3874	0.981183	1
202828	209016_s_at	KRT7	11594.7	13352.6	11092.5	2145.7	3693.9	3482.3	2622	3032.1	2839.9	3440.3	4658.2	4079.7	6674.7	6486	6826.3	15730.8	0.00224063	3102.04	0.983724	1
202829	209016_s_at	KRT7	10338.5	9522.7	8829.5	3020.7	3657.7	3428.5	3253.9	4015.9	3643.4	4188.7	4144.3	5391.1	7349.2	6908.5	7701.4	9032.88	0.00463949	3424.32	0.983771	1
202823	209016_s_at	KRT7	14939.3	14626.5	13061.4	2161.2	3258.9	3354.2	2219.5	2750.1	2585.9	3927.2	5054.4	4455.9	8107	8084.9	7327.2	19987	0.00272952	2859.37	0.985447	1
367218	224101_x_at	MRS2L	677.1	1881.1	2119.5	901.4	2874.5	2349.6	1640.6	1688.7	2325.5	44.9	42	43.1	173.8	195.3	253.3	2329.86	0.0441622	42.0634	0.985546	1
224610	211046_at	KCNH6	2531.6	6869.2	7899.9	40.1	39.3	42.9	227.6	202.3	192.7	1198.3	2791.3	1447.7	2216.3	2395.1	2881.7	6318.17	0.00955247	42.4205	0.987064	1
352040	222716_s_at	SNX24	5877.4	4775	6130.3	8266.6	6480.7	6692.5	9559.1	9129.1	10678.7	439	312.1	442.1	1881.2	1662.2	1680.3	9326.66	0.0642992	443.415	0.987316	1
282816	216411_s_at	GALK2	5503.6	8485.6	9345.9	132	239.3	237.1	769.6	645.5	558.2	2518.3	4351.8	2957.6	4452.7	4444.8	5557.9	7643.37	0.0192116	255.678	0.987901	1
202826	209016_s_at	KRT7	13046.4	10189.9	8562.7	1490.3	1701.7	1649.2	1464.5	1826.7	2072.9	2622.9	2598.7	3418.3	6697.9	6672.5	5818.1	14111.4	0.00333563	1648.86	0.988218	1
181653	207059_at	PAX9	122.9	201.3	199.5	362.5	390.7	417.7	1445.5	1122.9	1187.2	3914.8	3087.2	3350.4	116.1	113.8	101.3	8387.39	0.00112813	137.414	0.988623	1
25642	1555433_at	SLC39A14	255.2	302.2	257.5	2086.7	2678.3	2880.1	5482.3	4190.6	4149.1	15385.5	14359	14008.9	92.1	109.7	105.4	18327.3	0.00390032	107.49	0.988921	1
352047	222716_s_at	SNX24	13258.9	9896.2	9193.7	14805.1	15225.9	14863.9	19719.3	20540.1	22188.7	784.9	471.6	795.3	3135.5	2940	2755.5	18615.1	0.0509993	809.616	0.989152	1
369696	224333_s_at	MRPS5	1605.3	2151.7	1824.5	2939.3	3980.7	4031.1	10741.5	11013.3	11445.5	15959.3	16034.3	16325.9	20420.8	20130.9	20062.4	18350.2	0.0442581	1931.6	0.989278	1
202824	209016_s_at	KRT7	13753.3	11049.8	10701.6	1963.9	1988.7	2084.6	1783.1	2540.7	2653.8	3460.3	3232.9	4170.2	7517.5	7035.6	7058.9	13320.5	0.00407283	2160.57	0.989659	1
151004	204271_s_at	EDNRB	2008.9	3905.7	3247.9	37.8	38.4	46.5	77.3	44.8	72.6	320.1	507.9	399.9	821.9	715.2	979.9	6583.23	0.00150363	42.9062	0.990406	1
375575	224877_s_at	MRPS5	66.5	105.3	87.1	83.1	92.9	89.1	281.7	190.1	173.5	808.9	893.7	516.9	2651.1	2049.9	2183.3	7476.74	0.00070847	80.3975	0.99051	1
367216	224101_x_at	MRS2L	1355.7	1973.9	2647.1	1031.3	3692.9	3894	692.9	2665.7	3727.5	38.7	45.2	43.1	219.8	51.1	444.4	3600.35	0.0296849	42.4338	0.992291	1
202831	209016_s_at	KRT7	2398.9	2074.7	2214.9	286.9	319.9	373.1	307.5	302.3	280.9	421.3	479.2	519.1	802.9	765.3	671.8	6522.79	0.000720951	308.034	0.992647	1
407617	227794_at	GLYATL1	5007.7	3190.1	2766.1	11652.1	7812.7	8380.3	18549.1	18187.4	18681.1	106.3	122.7	98.7	648.5	523.5	512	20999.5	0.00670321	114.89	0.992654	1
172161	206196_s_at	RPIP8	42.6	54.5	50.1	378.9	706.9	655.9	13469.3	14326.6	14137	18962.6	21528	21830.8	24357.7	23707.4	24457	32901.4	0.0128781	49.3788	0.993069	1
369694	224333_s_at	MRPS5	586.5	837.8	827.6	1319.3	1903	1822.5	7216.1	6974.2	6969.2	14028.5	14711.2	14033.3	20298.3	20540.1	20105.9	20269.8	0.0160601	904.705	0.994026	1
369690	224333_s_at	MRPS5	775.4	699.2	841.9	1462.8	1792.7	1820	7403.3	6859.9	7028.5	13317.3	14595.9	13169.9	19852.7	18973.4	18914.3	18268.3	0.0197283	836.228	0.994179	1
398807	226992_at	NOSTRIN	10825.7	10424.5	10541.2	16468.5	15435.9	15044.9	160	127.7	173.5	393.9	369.1	344.5	6176.3	5412.7	5415.9	20247.8	0.00809989	149.139	0.994347	1
25657	1555434_a_at	SLC39A14	403.4	358.5	455.6	2199.9	2254.9	2158.1	6186	5093.5	5044.3	14952.7	16204.2	13960.5	253	200.2	187	23238.6	0.00270373	221.005	0.994759	1
398805	226992_at	NOSTRIN	11920.3	11927.9	12710.8	16863.2	15966.9	16284	73.7	73.1	75.5	332.9	378.2	319.5	6378.9	6109.4	5816.3	22117	0.00823867	70.9399	0.994835	1
204928	209207_s_at	SEC22B	4341.5	6641.2	3995.5	139.8	82.1	81.7	211.2	122.9	150.5	510.1	546.1	324.2	1591	1518.6	1490.3	9183.31	0.00155003	94.9748	0.994883	1
150998	204271_s_at	EDNRB	18528.3	16352.9	13082.7	643.8	224.5	206.4	850.3	901.1	901.4	5754.6	4591	4889.6	11362.3	10545.8	10115.4	16203.2	0.0164817	235.898	0.994973	1
232074	211771_s_at	POU2F2	3809.5	2307.1	2048.7	8194.1	5346.6	6333	70.3	83.2	61.4	139.8	157.2	128.6	1230.9	1141.5	1193	8371.76	0.00406788	71.0046	0.99508	1
177713	206701_x_at	EDNRB	11587.6	9005.1	6518.2	97.4	86	91.4	232.3	222.2	300.1	3582.1	2152.6	3106.8	8200.4	6924.5	7509.9	12457.9	0.00830565	86.0585	0.995123	1
226116	211186_s_at	AAK1	69.3	87.4	91.1	116.8	120.1	129.6	1573.1	1515.3	1362.3	5280.9	4976.6	4765.3	13875.8	13486.3	12397.3	34696.4	0.0012119	76.6713	0.995433	1
398809	226992_at	NOSTRIN	7085.9	6226.1	6223.1	16150.1	14463.3	14326.6	67.7	72.1	59.9	258.2	204.6	223.6	3944	3475.1	3384.5	18820.9	0.00514554	65.6081	0.995473	1
398806	226992_at	NOSTRIN	7592.9	8271.3	9945.1	16273.3	17538.3	16849.9	65.1	64.9	51.5	195.5	148.3	132.3	2857.2	2486.7	2259	34892.7	0.00201207	59.6699	0.995506	1
398811	226992_at	NOSTRIN	9806.3	8182.5	9063.4	16868.1	15502.5	15314.3	67.7	84.2	92.3	268.1	211.2	235.9	4249.7	3978.6	3625.6	22299.9	0.00508067	79.2604	0.995598	1
464684	232983_s_at	SERGEF	6301.5	4192.9	2919.5	11616.5	9352.1	10244.5	18187.4	17117.3	18409.1	117.1	120.1	154.3	787.6	580.9	643.4	19247.3	0.010616	125.454	0.995662	1
202825	209016_s_at	KRT7	12222.4	9623.1	7957.9	1395.4	1561.2	1494.7	1209.3	1648.1	1758	2208.3	2384.1	2832.8	5444.9	5432	4918.9	14582.4	0.00253141	1506.73	0.995667	1
282814	216411_s_at	GALK2	18853.1	18535.7	17557.5	1797.4	1317.3	1386.5	6360.3	6576.4	6653.6	13703.7	13075.7	14756.7	17282.1	17159.7	17208.3	16686.3	0.213093	1380.08	0.9957	1
224608	211046_at	KCNH6	3652	4200.1	3697.3	37	36.5	34.3	1031.8	886.2	746.5	2211.1	2178.3	2645.7	3336.7	3273.1	4282.5	3406.34	0.153687	36.5094	0.995769	1
219970	210603_at	MGC10646	252	252.6	274.9	1640	1737.9	1692.5	7548.5	7176.6	6567.1	10989.9	9480.9	11507.1	88.2	87.9	86.1	17139.2	0.00404455	90.9262	0.995961	1
25641	1555433_at	SLC39A14	304.9	211.2	205.7	2232.9	2061.9	2190.3	5514.4	4638.9	4881.5	15866.6	12867.3	15592.5	48.2	40.7	42	22461.7	0.00312272	43.4421	0.995966	1
202827	209016_s_at	KRT7	9172.3	7770.5	6801.5	1167.3	1543.5	1625.3	1294.7	1605.1	1743.3	1978.5	2179.9	2652.3	4672.5	4504.1	4112.8	11266.4	0.00249823	1521.35	0.996012	1
25655	1555434_a_at	SLC39A14	1572.9	1025.6	1306.3	8764.1	6415.3	6316.5	14648.9	14452.1	14628.9	22570.5	20625.5	21552.7	668.1	421.5	490.7	22984.3	0.0130288	525.647	0.99611	1
177711	206701_x_at	EDNRB	13291.7	12492.1	12506.2	103.3	85.1	84.9	343.5	309.9	290.5	2650.2	2213.5	2030.5	6609.1	5441.8	5415.9	15332.4	0.00544281	90.7191	0.99623	1
369689	224333_s_at	MRPS5	676.4	854.4	1295.5	1477.3	1952.7	1882.2	8063.4	8314.3	7387.3	14984.3	16288.9	14548.1	20523.1	21712	21147.3	20740.3	0.019143	904.441	0.99666	1
398814	226992_at	NOSTRIN	11511.2	10793.3	10897.8	17770.1	15537.5	16928.3	63.4	60.8	69.4	365.1	325.3	371.7	6839.4	6092.8	6134.2	21235.1	0.00903384	61.9423	0.99674	1
407618	227794_at	GLYATL1	2956.3	2026.2	1593.6	7804.3	5126.8	5695.3	13429.4	11864.7	12595.7	80.4	121.3	70.3	314.3	280.9	293.3	16543.9	0.00469269	86.0022	0.996787	1
398810	226992_at	NOSTRIN	11293.3	10863.3	12341.3	19384.5	18042.3	18622	79.7	84.2	63.1	278.7	260.9	253.5	4930.7	4236.5	4200.5	28320.7	0.00446499	75.9268	0.996919	1
300698	218042_at	COPS4	1616.7	1722.7	1073.1	2307.1	2343.1	2620.5	6711.7	6153	6579.8	8618.2	8186.7	8741.8	10554.7	10411.7	11388.4	9608.44	0.0322957	1649.95	0.997014	1
461810	232721_at	TRIM55	47.6	62.1	44.9	440.3	836.8	913.4	5012.8	4934.3	4492.9	9286.3	11260.3	10133.4	13522.3	13184.6	13890.5	12937.1	0.0281634	47.9266	0.997136	1
177712	206701_x_at	EDNRB	8389.2	7633.1	9418.7	42.9	46.3	50.1	167.9	163.9	129.4	1298.9	972.6	1113.4	4275.1	3726.5	3853.9	12772	0.00336788	49.4656	0.997204	1
300699	218042_at	COPS4	1369.5	1549.1	1480.4	1432.3	1658.9	1773.7	7520.1	7216.1	6364.9	13053.9	13687.7	12879.5	20395.2	19066.6	18877.9	20488.7	0.0112444	1384.56	0.997212	1
177719	206701_x_at	EDNRB	14194.7	13398.9	13029.5	69.5	81.1	44.7	363.9	295.5	349.7	3115.9	1969	2798.8	6499.9	5455	6717.1	15068.5	0.00765547	71.9606	0.997262	1
202830	209016_s_at	KRT7	17517.4	16107.1	15653.8	3396.7	4395.5	4391.7	3842.7	4249.7	4469.2	6117.3	6134.2	6898.3	10775.7	10829.1	10409.2	17861.8	0.00413941	4227.41	0.997314	1
327523	220482_s_at	SERGEF	1576.6	1585.2	1405.7	3857.1	5095.3	4751.6	8037.7	8166.9	9063.4	64.2	60	55.4	147.5	125.7	117.2	13106.8	0.0037223	56.0866	0.99733	1
327528	220482_s_at	SERGEF	6515.7	4587.6	3451.7	12269.5	9360.5	9882.3	15583.1	15048.7	15307.5	87.3	92	73.1	756.1	666.9	579.8	15361.9	0.0165166	88.9564	0.997362	1
232081	211771_s_at	POU2F2	12092.9	10045.9	10481.5	15355.9	13831.9	13264.5	797.2	979.7	934	1284.3	1046.9	1476.1	6445.9	7356.2	6808.1	14172.8	0.0191027	888.236	0.997393	1
202833	209016_s_at	KRT7	11379.9	11774.2	11160.3	2430.7	3193.4	2820	2657.8	3131.1	2810.7	3586.1	4150.7	4358.7	6303.4	6325.9	6303.4	14149.7	0.00282553	2801.68	0.997461	1
16543	1554340_a_at	C1orf187	1462.9	1647.3	1122.5	4108.3	5011.3	4747.7	38.7	53.2	43.6	60.1	58.9	82.3	519.9	540.8	598.7	11321.5	0.00126836	40.5195	0.99747	1
172155	206196_s_at	RPIP8	85.3	94.7	83.9	417.7	653.3	660.7	4904.6	4810.7	4225.9	10829.1	14470.8	10096.9	17391.1	17878.6	17406.5	18029.9	0.0136916	86.9412	0.997735	1
300691	218042_at	COPS4	233.6	374.5	386.9	331.6	400.6	414.4	1762.7	1365.9	1393.7	4900.1	5002.9	4527.6	12105.7	11072.7	11252.5	25040.4	0.00153148	351.035	0.997787	1
219969	210603_at	MGC10646	327.9	208.6	281.2	2866.7	1915.7	1846.9	5908.2	6137.6	6074.1	9202.5	6659	10185	203.2	152.5	190.1	13498.9	0.00480492	180.18	0.99781	1
369692	224333_s_at	MRPS5	961.9	892.9	855.6	1942.7	1752.5	1862.5	7771.5	8050.3	7911.3	14191.1	13790.6	14812.3	19815.3	18962.6	18950.5	18606.3	0.0214096	933.285	0.997812	1
224607	211046_at	KCNH6	13796.1	12257.4	11625.5	122.5	89.9	135.4	2568.6	2247.7	2103.1	7501.5	6382.3	7916.8	11032.7	10888.2	11646.9	11265.7	0.109926	122.686	0.997817	1
300696	218042_at	COPS4	1611.6	1245.3	1224.6	2220.5	1595.4	1612	6624.5	6695.1	6544.2	9955.7	7883	10005.7	13783.6	12663.4	14024.3	13434.9	0.0187343	1209.2	0.997837	1
224609	211046_at	KCNH6	8352.7	9447.3	6916.3	63.5	34.7	39	1573.1	1575.5	1417.6	4076.9	5358	5061.7	6746.1	6381.2	7422.9	7751.35	0.114904	39.0104	0.997841	1
25643	1555433_at	SLC39A14	297.2	242.8	190.5	2876.7	2637.9	2622.1	7389.8	6177.1	6088	18399.8	14122.7	16474.1	50.1	40.7	39.8	22321.6	0.00399759	41.5015	0.997907	1
375577	224877_s_at	MRPS5	64.6	81.3	81.1	101.3	89.9	81.7	294.9	217.5	252.4	776.4	616.5	753.4	3247.5	2480.6	2701.3	9069.9	0.000677082	78.7649	0.997941	1
219004	210511_s_at	INHBA	204.1	147.9	151.3	2628.8	2080.6	2046	7501.5	6775.2	7119	16648.7	14509.6	15828.7	61.4	63.1	83	33113.2	0.00187549	59.4777	0.998081	1
352038	222716_s_at	SNX24	7848.7	7318.1	7006.7	15079.9	16985.9	16963.2	23908.4	22349.1	22027.9	161.5	215.2	197.7	682.7	555.5	607.1	29426.9	0.00872875	191.036	0.998091	1
150999	204271_s_at	EDNRB	15020.3	15024.2	16691.7	52.7	56.2	56.7	344.2	289.5	304.1	4820.1	4441.1	4660.8	10939.9	10435.5	10196.1	20167.9	0.00757779	54.9657	0.998102	1
398812	226992_at	NOSTRIN	6415.3	5011.8	5689.5	10644.7	9468.2	8245.1	46.8	57.5	74.2	216.8	188.5	207.3	3043.6	2627.6	2828.4	11928.9	0.00767506	55.9173	0.998128	1
25656	1555434_a_at	SLC39A14	921.5	794.4	1032.1	5270.7	4829.7	4500.3	11025.7	10152.7	9673.1	15670.2	14412.1	15314.3	511.7	400.8	378.2	16277.5	0.0128566	420.648	0.998192	1
407623	227794_at	GLYATL1	3585.9	3116.9	2730.9	7704.5	7571.3	7132.7	11614.3	11421.1	12144.3	39.7	48.3	38.1	533.5	399.8	383.9	12498.8	0.0127215	40.2398	0.998266	1
464681	232983_s_at	SERGEF	5198.1	4894.7	6023.6	11445.5	12017.7	11795.4	19694.8	19109.6	18399.8	112.3	116.3	117.3	506.5	347.1	383.1	25672.9	0.00648999	112.534	0.998325	1
327519	220482_s_at	SERGEF	4052.9	4232.8	3577.9	8511.8	8965.2	9774.8	16868.1	15206.3	15981.5	124.9	155.8	126.1	375.9	326.9	329.9	21198.5	0.00601823	121.573	0.998367	1
161423	205219_s_at	GALK2	17786.9	17517.4	16915.5	204.7	202.9	221	817.3	596.4	563.5	7114.9	6572.1	5553.5	13189.2	12043.7	11983.5	20594.2	0.0115836	198.867	0.998372	1
162483	205315_s_at	SNTB2	18886.1	17040.9	14448.5	26228.5	26228.5	25768.8	360.7	424.5	440.5	1526.1	1424.7	1548.1	10396.7	10604.5	10362.5	25749.5	0.0205353	430.541	0.998388	1
375581	224877_s_at	MRPS5	906.9	1059.6	1038.7	2826.5	2472.5	2436.7	11348.2	9945.1	10389	16166.9	15095.5	15147	20611.8	19284.9	19272.9	17836.3	0.0389898	1058.27	0.998404	1
150995	204271_s_at	EDNRB	22188.7	21589.8	16846.3	120.1	140.9	164	1043.9	982.4	970.9	8192.5	7298.7	7064.8	14749.5	13962.6	13480	21576.7	0.0180405	142.774	0.998421	1
352044	222716_s_at	SNX24	8544	7137.8	7263.5	15016.4	14012.9	14163.2	20041.1	19871.1	20801.1	279.8	248	305.1	1173.3	988.1	1142.9	20356.7	0.0192144	286.225	0.998433	1
375583	224877_s_at	MRPS5	620.3	802.7	763.6	1770.9	1998.3	1769.5	9489.5	8946.1	8962.3	15190.5	14089.6	15411.6	21404.1	20774.3	21677.5	21046.2	0.0214688	785.852	0.99847	1
369697	224333_s_at	MRPS5	1070.1	1516.3	1720.2	2164.3	2581	2785.7	9757.5	9445.7	8862.1	17054.8	17786.9	16963.2	21956.7	22875.8	21830.8	21818.4	0.0193338	1582.9	0.998473	1
25645	1555433_at	SLC39A14	1302.1	1021	1288.1	7224.7	5954.5	5659.2	10872.6	9520.2	10147.9	11594.7	9997.9	10663.5	44.9	52.1	42	10516.6	0.0628488	44.9663	0.998495	1
369691	224333_s_at	MRPS5	376.2	481.4	512.5	805	1002.9	942.3	5082.5	4620.3	4504.1	11062.5	11890.8	11688.2	17355.9	17282.1	17568.5	20558.6	0.0086927	505.919	0.998522	1
232079	211771_s_at	POU2F2	12928.7	10964.5	11940.7	23114.6	23652.9	23376.1	82.3	65.9	101.2	624.7	557.6	587.8	6165.3	5680.9	5545.9	25737.1	0.00900098	83.3483	0.998532	1
360459	223483_at	SERGEF	11667.9	9593.7	10358.6	17066.8	16103.3	15882.1	21677.5	22081.6	22168.1	77.3	87.2	87.3	2033.5	1737.1	1754.9	20380.8	0.0413458	87.4414	0.998538	1
300697	218042_at	COPS4	1363.6	942.7	608.7	2100.3	1344.3	1219.7	6952.4	6692.5	6622.9	11156.6	9367.8	11123.8	16384.7	16058.7	16846.3	16830.5	0.0147791	920.777	0.998542	1
204925	209207_s_at	SEC22B	9165.2	10733.7	8424	341.1	270.1	277.7	508.5	259.7	282.2	1572.7	1069.2	734.3	3791.6	3203.5	3219.8	22681.6	0.00118657	256.566	0.998549	1
232080	211771_s_at	POU2F2	5680.9	5081	4802.7	13703.7	13383.8	12297.2	49.3	49	46.8	180	171.4	202.3	2209.8	1953.7	2156.4	19734.9	0.00334126	49.064	0.998555	1
150997	204271_s_at	EDNRB	23035.5	20935.3	16604.7	362	281.7	251.1	1053.6	998.5	1009.3	8294.9	6304.5	6865.1	14706.2	13403.4	13495.7	21662.8	0.015065	288.874	0.998557	1
375573	224877_s_at	MRPS5	196.4	169.5	139.5	726.4	543.3	489.7	5229.2	4078.9	3605.6	11629.1	9286.3	9588.9	18973.4	18053.9	17600.7	21224.4	0.00744707	175.806	0.998576	1
398808	226992_at	NOSTRIN	8895.1	7873.2	8125.9	15906.1	14680.9	13301.7	66.8	82.2	69.4	245.6	258.3	185.5	3739.3	2981.3	3458.1	20486.4	0.00524149	67.4366	0.998581	1
464680	232983_s_at	SERGEF	4975.3	3752.6	5768.4	11032.7	10196.1	9988.5	17282.1	16304.1	15930.5	139	106.4	121.2	473.9	399.8	339.3	20339.4	0.00823658	118.005	0.998589	1
150996	204271_s_at	EDNRB	20582.9	19755.1	15225.9	167.8	201.6	208.9	949.5	807.5	776.1	7018.5	5855.3	5938.9	13588.1	12184.2	11741.1	20869.3	0.0130006	206.438	0.998616	1
369695	224333_s_at	MRPS5	389.9	533.1	462.5	843.7	967.9	1031.1	4900.1	5170.2	5631.3	12140.3	12937.6	13461.1	20774.3	21430.5	21589.8	25559.4	0.00761682	487.915	0.998632	1
161427	205219_s_at	GALK2	21430.5	20721.3	19209.1	403	375.5	409.5	1700.7	1269.3	1249.8	11083.5	11455.2	9818.6	17084.8	16720.3	16634.6	22731	0.0224483	395.357	0.998633	1
226113	211186_s_at	AAK1	102.1	117.1	181.9	276.4	333.7	357	2617.1	2343.9	2318.3	7759.1	7931.5	7482.4	15810.4	14921.9	15016.4	21931.8	0.00399724	122.428	0.998656	1
300689	218042_at	COPS4	670.6	752.7	768	1161.8	1108.7	1025.3	4818.5	3896.7	3913.6	11474.3	10795.6	9962.7	18861.5	18419.3	17971.3	24830	0.00488049	790.109	0.998657	1
360450	223483_at	SERGEF	8056.3	6119	6202.2	14633.6	13133.3	12710.8	20313.5	20250.1	20485.7	41.7	49.3	47.2	908.5	768.4	423.7	20800.4	0.015929	47.5112	0.998692	1
407616	227794_at	GLYATL1	7182	5622.1	6416.3	14532.4	12232.7	11200.1	20062.4	20003.2	21387.5	97.5	62.2	92.3	838.5	759.9	705	20439.4	0.0153514	93.173	0.998752	1
407625	227794_at	GLYATL1	7662.3	7615.3	7430.6	13790.6	13960.5	14984.3	19852.7	19729.3	19705.3	131.9	86.2	106.5	1073.7	1077	986.8	19442.9	0.0237813	107.303	0.998752	1
369693	224333_s_at	MRPS5	253.5	225.8	206.9	468.8	515.8	519.7	3364.9	3123.7	2800.1	8903.3	9055.2	9170.1	17331.3	17215.1	16868.1	23306.7	0.00481439	238.273	0.998757	1
360456	223483_at	SERGEF	8992.5	7806.1	7507.5	13725.7	11087	11062.5	16725.8	15403.9	15906.1	47	48.3	55.4	1434.5	1226.7	1222.4	14577.9	0.0417117	48.3749	0.998775	1
181651	207059_at	PAX9	252.7	202.5	230.1	2135.7	1824.5	1824.8	6835.8	5857.9	6241.7	13619	13506.4	13053.9	55.3	68.7	64.9	21173.7	0.00320163	67.5219	0.998775	1
16548	1554340_a_at	C1orf187	14311.1	12645.3	12663.4	21045.5	20708	20379.8	54.6	46.9	50	477.8	522.3	436	7313.6	6929.6	6480.7	24591.7	0.00983129	49.6166	0.99879	1
10917	1553603_s_at	ARL6IP2	8001.9	9473.9	10199.4	11109.3	12852.4	12163.3	350.5	236.3	289.2	705.7	876.7	797.8	4395.7	4535.5	4535.9	13009.6	0.0174464	297.467	0.998804	1
16544	1554340_a_at	C1orf187	4309.1	4551.9	5267.7	8880.3	10725.5	9530.9	42.3	41.5	46.8	115.1	118.8	149.4	1608.4	1628.7	1537.5	15748.2	0.00307395	40.6861	0.998808	1
367215	224101_x_at	MRS2L	3000.5	4044.9	5174.1	4088.5	6537.5	5800.7	6283.5	6954.7	6792.1	47	57.9	51.3	845.9	950.3	1290.1	6330.31	0.0787181	51.3815	0.998814	1
375582	224877_s_at	MRPS5	488.7	559.1	571.8	1362.9	1313.4	1224.7	8448.1	7197.7	7168.5	15187	15806.1	14738.1	22115	21326.7	21622.9	23252	0.0137701	580.365	0.998829	1
172164	206196_s_at	RPIP8	101.3	110.5	61.1	3208.1	2566.9	2947.8	10217.7	10875.6	12109.5	13043.8	10632.5	14389.1	15999.4	16552.1	18138	14949.1	0.113662	101.344	0.998834	1
360457	223483_at	SERGEF	11230.7	8509	11200.1	15704.7	13654.6	14392.1	19517.5	19138.7	20708	51.1	45.2	52.9	1203.8	1061.7	1036.8	20490.9	0.0277162	50.9859	0.998839	1
375578	224877_s_at	MRPS5	100.4	138.7	142.9	138.5	172.1	182.1	747.4	525.7	527.3	1828.9	2227.6	1450	5848.6	4457	4898.3	12555.2	0.00114212	139.292	0.998845	1
177716	206701_x_at	EDNRB	12743	11872.8	14580.5	54.6	57.9	53	273	224.1	260.7	2351.6	2207.2	2218.7	7187.5	6497.8	6582.2	16980.6	0.00514412	56.2179	0.99885	1
224600	211045_s_at	KCNH6	16800	15164.3	15350.9	51.9	45.5	40	319.9	305.1	304.1	4280.1	3205.1	4505.6	11428.8	11213	10477.4	21239.6	0.00707591	44.8831	0.998872	1
360452	223483_at	SERGEF	6615.5	6517.2	6850.9	12645.3	12573.6	12393.8	17391.1	17269.1	16121.3	76.2	99.2	93.9	686.1	515.8	518.6	20834.8	0.0118399	92.531	0.998874	1
16549	1554340_a_at	C1orf187	12461.2	10228.3	10005.7	16835.6	15190.5	14876.7	74.5	73.1	74.2	516.7	433.3	489.9	6575.2	6049.5	5773.3	17188.2	0.013637	73.4994	0.998875	1
161432	205219_s_at	GALK2	18512.3	17796.3	13845.9	267.7	196.5	218.7	673	548.1	588.1	5646.7	5971.2	4508.2	12028.3	10626.6	10222.9	20310.4	0.0100707	215.629	0.998909	1
25651	1555434_a_at	SLC39A14	1516.2	1302.8	1077	9205.8	8159	7929.8	15882.1	15780.5	15282.7	22756.9	20774.3	21712	539	377.1	331.7	22401.8	0.0189528	385.511	0.998914	1
162485	205315_s_at	SNTB2	13477.2	14122.7	11806.4	20972.3	22188.7	22188.7	250.3	382.3	368.6	893.9	992.4	1075	6617.6	7729.8	7241.1	23627.3	0.0125961	373.934	0.998922	1
224599	211045_s_at	KCNH6	21989.4	19098.8	19175.1	467	400.6	401.6	1367.8	1546.5	1551.9	8789.8	7511.5	9330.3	15546.5	16363.5	16107.1	19602.4	0.0281287	407.57	0.998935	1
161426	205219_s_at	GALK2	20003.2	17444.7	20815.6	256.3	325.3	282.7	1202.6	889.1	1045	9620.5	9701.1	8109.6	14566	14759.1	15427.1	21511.2	0.0200558	279.133	0.998939	1
25650	1555434_a_at	SLC39A14	1426.5	1342.2	1029.2	9862.6	9013.7	9315.7	17117.3	16766.1	16598.3	24536.4	23983.1	23652.9	492.3	274.5	227.3	24069.7	0.0211229	278.124	0.998951	1
172162	206196_s_at	RPIP8	47.6	82.4	49.2	2605.4	2777.7	2743.2	11123.8	12127.8	12552	15028.7	14504.9	17606.1	19864.2	19643.9	20269.8	17908.1	0.0852501	49.2175	0.999003	1
300690	218042_at	COPS4	686.5	671.8	1134.5	869.8	836.8	859.8	4121	4635.9	4275.5	9072.4	8221.3	9699.5	15010.7	14047	15219.1	17866.1	0.00743895	658.053	0.999007	1
16550	1554340_a_at	C1orf187	13629.9	12176.3	11078.4	17629.6	16685	16821.3	53	55.4	66.3	733.3	664.5	665.1	8676.9	7959.6	7928.7	18576.9	0.0184014	55.1371	0.999012	1
352037	222716_s_at	SNX24	9401.7	7076	7776.1	17208.3	16317.1	15981.5	24282.1	23376.1	24357.7	175.2	177.9	198.8	1077.7	1007.8	923.8	25779.5	0.0148608	180.572	0.999045	1
151000	204271_s_at	EDNRB	12691.4	12004.6	13701.5	51.9	42.9	39	683.4	635.1	574.9	4731.8	4434.5	5089.8	9440.6	9269.4	9844.9	12947.3	0.0218471	43.1226	0.999048	1
300695	218042_at	COPS4	1935.1	2451.4	2664.1	2634.1	2852.9	3177.4	9052.5	8762.3	8625.3	13324.1	13918	13622	16900.1	16485.5	18172	16033.7	0.0194393	2379.57	0.999063	1
327526	220482_s_at	SERGEF	4839.2	3717.1	5889.1	10725.5	10500.6	10639.7	19586	18131.5	18202.9	93.4	111.3	131	429.9	390.1	334.5	23378.3	0.00689119	109.026	0.999082	1
219009	210511_s_at	INHBA	231.9	235.5	206.9	3209.5	2998.7	3008.9	8706.7	7459.2	6833	17033.3	17263.2	16586.5	68.5	68.7	57.5	25285.6	0.00362582	67.3185	0.999087	1
219013	210511_s_at	INHBA	353.3	438.5	269.5	3856.4	4706.4	5039.9	9892.1	8296.5	9814.7	17971.3	18868.3	17629.6	53.2	65.3	64.9	22423.9	0.0070542	64.2902	0.999114	1
375576	224877_s_at	MRPS5	330.4	194	114.4	742.6	483.3	468.7	4360.7	3746.8	3888.1	10344.7	7759.1	8750.2	17342.6	17276.3	16610.7	21203.9	0.00636221	197.405	0.999114	1
327525	220482_s_at	SERGEF	7540.7	6473.7	7782.4	14389.1	13156.9	12806.6	22115	21168.9	20269.8	172.3	146.9	194	843.7	758.8	675.5	22856.8	0.0134743	171.795	0.999121	1
352043	222716_s_at	SNX24	3892.8	2447.5	3378.8	8847.5	8371.3	7972.3	16915.5	16384.7	16485.5	195.5	127.7	187.9	407.2	357.5	293.3	22910.5	0.00460426	181.137	0.999132	1
375579	224877_s_at	MRPS5	337.3	259.1	362.9	993.2	634.6	632.5	5938.9	5099.7	5216.8	11866.9	8131.6	10860.9	17676.4	15252.1	16598.3	19684.9	0.00936868	325.961	0.999147	1
369698	224333_s_at	MRPS5	816.4	778	775.6	1501.9	1362.8	1436	7387.3	6712.5	6129.1	14612.1	14216.4	13559.9	18815.9	18295.4	18409.1	20049.8	0.0142767	800.778	0.999181	1
224611	211046_at	KCNH6	14458.9	15350.9	16928.3	47.1	39.3	38	1450	1480.6	1457.2	8014.9	7677.8	9104.9	12921.2	12452.5	13214.4	14817.6	0.0497997	39.3459	0.999187	1
25654	1555434_a_at	SLC39A14	425.3	325.3	306.1	4277.3	3737.1	3835.5	11236.7	9542.5	9273.2	19297.1	18742.8	17489.1	164.1	119.9	83.9	26224.1	0.00461873	116.666	0.999198	1
360449	223483_at	SERGEF	6190.7	4303.9	5534.7	10420.1	9066.1	9332.9	15154.5	14227.9	14939.3	51.1	47.3	58.3	622.7	475.4	484.9	16088.5	0.0142745	50.9886	0.999202	1
162487	205315_s_at	SNTB2	16641.9	16154.9	17066.8	18419.3	19719.3	19617.3	549.4	890.9	705	2231.7	2834.4	2679.7	11368	12248.6	11925.6	18531.6	0.0566705	709.559	0.999243	1
232075	211771_s_at	POU2F2	9406.8	8768	8302.9	14605.7	13163	12928.7	127.1	142.9	169.5	427.9	348.7	426.2	4201.7	4417.7	4460.5	15577.7	0.0104397	140.083	0.999247	1
375580	224877_s_at	MRPS5	1282.2	939.5	886.7	3978.3	2382.1	2449.9	14498.2	12974.3	13953.7	19517.5	16304.1	18473.2	22997.9	22644.3	22830.2	22589.8	0.0374075	933.323	0.999266	1
162484	205315_s_at	SNTB2	16828.3	16092.5	17061.1	21622.9	21225.1	21677.5	331.6	467.3	463.6	1248	1482.7	1535.7	8209.8	9102.1	8949.1	22426.7	0.02146	471.882	0.99929	1
151002	204271_s_at	EDNRB	18172	18029.3	19517.5	53.2	52.5	57.6	821.3	698.2	486.8	6016.7	6056.3	5267	12452.5	11635.9	12043.7	18910.6	0.0162479	53.4863	0.999291	1
232082	211771_s_at	POU2F2	3194.5	2852.9	2434.8	8425.5	8018.2	9182.9	90.5	92.3	92.3	180	130.3	161.5	935.9	889.1	936.1	18251.3	0.00151108	96.2125	0.999294	1
162481	205315_s_at	SNTB2	13563.8	11713	10954.6	20364.3	21263.7	20708	173.5	205.1	210.3	642	671.9	579.6	6565.5	5699.4	5701.4	23708	0.00905604	206.569	0.999296	1
398813	226992_at	NOSTRIN	14211.7	11758.9	10648.6	19920.9	17240.5	17250.6	107.3	119	154.4	785.9	602.1	752.1	7761.6	7390.9	7096.4	18173.4	0.0185842	118.645	0.999298	1
177714	206701_x_at	EDNRB	12273.2	10929.1	9616.6	73.4	76.2	69.3	215.9	232.6	203.3	2330.7	1524	1695	6811.7	5401.8	5564.3	16371.1	0.00378196	75.5632	0.999305	1
327520	220482_s_at	SERGEF	4543.2	3910.1	3579.4	9055.2	8409.1	9261.1	17964.4	15362.5	16730.5	132.9	146.9	134.7	413.5	360.1	329.9	22079.8	0.0057908	132.004	0.99931	1
224604	211046_at	KCNH6	22058.5	23847.1	23282.6	93.4	99.7	100.1	1387.7	1252.7	1235.3	9801.3	10344.7	9957.4	16162.9	16835.6	15618.2	22958.2	0.0252198	99.9927	0.999314	1
162486	205315_s_at	SNTB2	15071.3	18155.5	17833.3	24240.2	26022.8	26228.5	223.5	313.7	349.7	879.3	1485.5	1137.4	7771.5	8946.1	8228.1	28605	0.0131806	320.156	0.999314	1
25640	1555433_at	SLC39A14	467.3	314.6	341	4495.7	3442.1	3346.9	9781	9238.6	9027.3	22966.4	17347.9	22115	89.1	86.9	94.2	31866.4	0.00364568	90.5694	0.999329	1
360458	223483_at	SERGEF	7134	6452.1	8758.7	12111.9	13304.6	12263.1	16345.6	17104.6	16685	37.7	43.1	38.1	650.3	464.7	560.5	19185.3	0.0151893	37.9451	0.999337	1
219967	210603_at	MGC10646	622.8	582.7	1007	5842.2	4717.3	4745.5	9645.5	9720.3	10868.9	11016.1	10124.6	12561.3	54.3	47.5	46.5	12017.1	0.0238287	47.6492	0.999371	1
407624	227794_at	GLYATL1	5577.4	5149.9	3438.1	8867.6	9275.3	10289.3	8275.7	10784.6	13436.9	36.6	40.9	44.5	455.1	192.3	523.5	12709.2	0.0181958	40.6976	0.999376	1
226120	211186_s_at	AAK1	145.4	140.9	146.6	192.3	204.1	193	894.1	775.2	585.4	2177.6	3451.9	2133.1	6667.3	6459.5	6025	14551.1	0.00137765	148.458	0.999381	1
181657	207059_at	PAX9	574.3	500	502.5	4372.7	3723.9	3833.8	10283.3	10601.3	10364.7	15595.5	15959.3	16661.6	154.2	158.3	169.7	19831.2	0.00783314	161.856	0.999383	1
162479	205315_s_at	SNTB2	12098.5	10989.9	11123.8	20189.1	19673.7	19167.5	173.5	227.7	222.3	616.3	476.6	612.3	5671.3	5322.1	5226.3	22937.3	0.00849214	223.221	0.999388	1
407626	227794_at	GLYATL1	1930.7	3558.3	3005.5	3318.9	6127.1	5023.5	5015.2	5546.7	5738.8	43.9	36.1	41.9	484.1	509.2	594.8	5649.7	0.0429888	42.0125	0.99939	1
226118	211186_s_at	AAK1	127.5	87.4	168.3	193.5	202.9	197.8	1553.7	1516.3	1352	5238.5	4965.4	5232	13320.2	12293.9	11848.4	25316.5	0.0018419	121.838	0.999395	1
219008	210511_s_at	INHBA	283	252.6	241.7	2347.5	1849.2	2047	6833	5712.3	6114.5	16045.5	14517.1	14746.4	98.7	93.3	70.3	23570.9	0.00290229	96.4048	0.999403	1
224613	211046_at	KCNH6	21085.6	20801.1	21225.1	64.2	42.9	47.3	2500.5	2298.7	2043.5	12039.9	11423	11912.1	18172	17746.5	18001.9	20295.4	0.0594447	47.3316	0.999406	1
16546	1554340_a_at	C1orf187	10835.8	9269.4	11170.1	13575.5	12370.9	12253.4	38.7	44.8	46.8	691.7	636.5	676.5	7139.3	6883.3	6993.4	14034.2	0.0252236	44.6573	0.99941	1
327527	220482_s_at	SERGEF	10875.6	8999.9	10104.6	17738.5	15324.5	14834.2	21010.3	21202	21552.7	186.8	206	198.8	1526.2	1340.9	1249.2	21042.7	0.0279953	199.305	0.999412	1
407620	227794_at	GLYATL1	6165.3	5479.8	7776.1	11795.4	11178.8	10611.7	15646.3	16098.1	15729	39.7	52.4	55.4	767	806.5	726.8	15911.1	0.0220371	52.5886	0.999419	1
367224	224101_x_at	MRS2L	1139.2	1420	1258.2	4594.1	4649.8	5052.5	10458.5	9535.5	9230.5	60.1	62.2	48.5	155.1	151.4	145.7	16935.8	0.00259653	60.5346	0.999422	1
464682	232983_s_at	SERGEF	7734.5	5706.6	6140.7	13910.7	11879.9	11938.1	19305.9	18497.9	19852.7	135	139.1	144.7	866.3	663.9	678.8	20866.7	0.0126537	140.082	0.999427	1
327518	220482_s_at	SERGEF	3782.9	2779.7	1801.3	8041.7	6464.2	6140.7	13436.9	12876	13133.3	72.2	120.1	71.6	333.9	253.3	258.1	17037.2	0.00551406	72.2565	0.999427	1
172163	206196_s_at	RPIP8	177.7	138.7	176.9	2551.5	2531	2631.6	14782.4	15985.5	15739.6	18535.7	18187.4	19991.5	23208.7	23208.7	23114.6	22722.7	0.0589516	176.821	0.999433	1
226115	211186_s_at	AAK1	137.7	124.9	118	178.3	190.2	170	1260.3	1316.5	1177.3	4342.8	3536.1	4069.8	12479.3	12535.1	11112.6	31767.1	0.00114948	119.48	0.999434	1
161422	205219_s_at	GALK2	20721.3	18374.6	18110.9	380	314.7	339.4	1435.9	967.2	1029.7	9689.5	8654.3	8141.7	16166.9	14896.1	15238.6	20752.7	0.0188526	334.378	0.999436	1
181654	207059_at	PAX9	699.5	553	577.2	5959.5	4910.1	5111.7	11611.4	11455.2	12671.5	17734.5	16172.1	17726.4	75.4	68.7	84.9	19715.6	0.0119348	76.1193	0.999452	1
367214	224101_x_at	MRS2L	2235.3	3911.7	4733.9	3223.4	5990.2	5580.7	5315.7	5567.6	5483.8	42.9	40	45.7	552.8	512.9	677.7	6124.56	0.0469769	42.8269	0.999458	1
172165	206196_s_at	RPIP8	122.9	192.7	159.5	5099.7	5028.2	4585.5	15985.5	15653.8	15824.5	18733	16552.1	18693.3	22081.6	19781.8	21574.3	20050.2	0.157093	159.537	0.999467	1
464687	232983_s_at	SERGEF	6242.5	6151.7	7484.9	13466.2	14062.7	12912.7	21657.9	21225.1	20250.1	337.5	354	319.5	821.1	717.1	636.4	25672.1	0.0085963	329.467	0.999471	1
224606	211046_at	KCNH6	23208.7	21483.3	20887.5	173.4	114.1	155.5	4227.9	3941.8	3798.4	14798.4	14380.3	14790.3	19050.1	18220.9	18861.5	20278.4	0.111703	155.577	0.999471	1
151003	204271_s_at	EDNRB	17383.4	15367.9	16496.9	58.1	53.3	45.6	1013.7	967.2	826.9	7846.1	5875.8	7113.6	13817.9	12525.9	13258.9	16969.4	0.0267141	53.4476	0.999479	1
360454	223483_at	SERGEF	8972.5	9193.7	8988.9	15729	17420.8	17368.2	22469.9	22570.5	21830.8	147.7	148.3	143.5	983.5	808.7	706.1	26546.3	0.0138844	146.249	0.999479	1
224612	211046_at	KCNH6	22274.3	22997.9	23416.6	78.1	56.9	53	2117.7	2018.1	1892.5	12479.3	12158.7	12194.8	19349.5	17977.5	18295.4	22094.5	0.0465274	56.9528	0.99948	1
25649	1555433_at	SLC39A14	1852	1726.5	1952.5	11622.4	10788.1	10461.6	16720.3	17734.5	17181.5	19938.9	19167.5	20735.2	67.5	70.9	68	19740.3	0.047319	68.0858	0.999484	1
25639	1555433_at	SLC39A14	279.9	275.1	124.5	2707.4	2636.4	2792.6	6570.7	6013.6	6825.1	7944.6	7401.3	8617	55.3	41.7	36.5	9685.69	0.0124308	41.66	0.999495	1
224596	211045_s_at	KCNH6	10409.2	9557.9	9962.7	50.5	49	55.7	131.1	107.3	108.3	1175.3	1230.3	932.4	4332.1	3785.7	3516.9	21491.8	0.00164182	48.7181	0.999511	1
360453	223483_at	SERGEF	11415.5	9414.9	9768.1	17887	16308.2	15912	22188.7	21288.7	22435.9	186.8	167.7	166.3	1425.5	1300.9	1084.9	22308.1	0.0255125	168.448	0.999524	1
161428	205219_s_at	GALK2	21657.9	18236.3	18010.6	416.8	325.3	324.3	1520.3	1347.5	1458.7	12098.5	7993.3	10620.8	17987.3	16794.1	17342.6	20242.7	0.0307448	323.767	0.999525	1
181655	207059_at	PAX9	799.2	829.7	656.9	7463	6636.5	7009.6	14343.1	14176.4	14728.4	20708	19038.3	20774.3	73.4	56.5	55.3	21962.8	0.0162795	56.7436	0.999525	1
10920	1553603_s_at	ARL6IP2	17444.7	16922.1	17823.1	23908.4	22469.9	21483.3	604.1	408.7	449.2	1742.1	1570.3	1471.1	9912	9855.1	9302.3	23032.4	0.0237313	454.677	0.999533	1
219007	210511_s_at	INHBA	322.3	279.9	174.5	4110.9	3282.9	3488.3	9451.3	8115.3	7816.6	16849.9	14527	16144.5	44.9	51.1	63.8	21079.7	0.00560643	50.9776	0.99954	1
172156	206196_s_at	RPIP8	358.1	340.1	393.6	1179.8	1179.8	1008.9	8250	8815.8	8741.8	14711.2	14163.2	15121.5	21085.6	20395.2	20905.2	21632.4	0.0193526	359.359	0.999542	1
219011	210511_s_at	INHBA	867.9	795.5	1216.1	8871.8	8105.4	8136.3	17150.8	16121.3	16029.5	24731.2	22997.9	24731.2	65.5	62.1	64.9	26266.6	0.0148446	65.1476	0.999559	1
352045	222716_s_at	SNX24	8904.9	11075.5	14227.9	14292.9	17809.3	17586.8	21528	21404.1	20751.7	380.3	589.2	419.1	1446.2	1358.3	1399.9	23210.8	0.0235984	414.789	0.999568	1
25658	1555434_a_at	SLC39A14	268	242.8	162.1	2193.3	1945.8	1839.2	5838.1	5420.3	4274.2	12014.3	11442.9	11137.9	109.2	84.8	92.3	16139.1	0.00414744	94.6989	0.999578	1
219010	210511_s_at	INHBA	185.3	202.5	523.5	1961.3	2442.1	2569.7	7267.2	6450	5841.4	15260.6	15758.2	14458.9	40.7	48.7	42	22551.5	0.00353862	42.1002	0.999581	1
172160	206196_s_at	RPIP8	54.3	85.4	77.3	1292.4	1798.9	1817.6	9418.7	9826.2	9821.8	11189.9	11408.1	12148.2	14053.1	13591.6	14880.8	13602	0.0725566	77.2962	0.999591	1
25659	1555434_a_at	SLC39A14	352.5	352.7	394.8	3145.8	3558.5	3334.3	9138.5	8134.2	8130.4	15768.3	16384.7	15801.3	145.5	101.5	78.7	20138.1	0.00592018	102.74	0.999602	1
219966	210603_at	MGC10646	1141.5	1117.5	561	8159	7027.9	7656.1	13533.2	12380.8	13200.1	18742.8	16247.2	17291.2	264.6	217.4	245.5	17642.3	0.0245676	247.434	0.99961	1
327521	220482_s_at	SERGEF	6317.3	5230.7	3617.3	12747.9	12303.2	12472.9	18202.9	17070.7	18001.9	127	122.7	142	606.1	476.3	458.8	22906.7	0.00844791	125.276	0.999624	1
219014	210511_s_at	INHBA	722.9	733.2	446.2	8462.7	7206.4	7073.7	15071.3	12993.6	13413.6	20850.3	20815.6	19528.8	86.2	88.9	107.3	22395.9	0.014281	89.075	0.999629	1
25653	1555434_a_at	SLC39A14	489.7	485.2	364.2	4099.7	3927.5	4090.7	10639.7	9435	8440.3	16444.3	15278.7	15724.3	188.7	134.7	136.9	18400.2	0.00885885	139.009	0.999632	1
25660	1555434_a_at	SLC39A14	516	364.7	377.5	4508.2	3788.6	3505.6	10682	10279.1	10749.3	16278.7	12921.2	16725.8	186.8	119.9	114.1	22033.5	0.0062844	118.583	0.999638	1
150994	204271_s_at	EDNRB	12344.4	11049.8	10642.7	54	51.7	40	780.9	699.2	716.8	5733.6	3933.7	5659.2	10450.9	9810.3	10461.6	12307.2	0.0282638	51.7264	0.999641	1
16547	1554340_a_at	C1orf187	12513.3	9859.5	12985.5	16335.6	14907.2	13163	51.1	38.4	46.8	660.7	546.1	653.7	7372.1	6924.5	7125.1	17150.1	0.0194274	46.6584	0.999651	1
375574	224877_s_at	MRPS5	191.1	101.1	156.2	538.4	382	396.7	4592.8	3345.7	3957.3	11625.5	7893.9	9673.1	20540.1	17994.8	18301.7	24158	0.00544943	153.968	0.999652	1
16542	1554340_a_at	C1orf187	9657.7	10819.9	14104.5	16029.5	16842	16884.1	56.5	45.8	45.2	399.6	490.7	427.5	5390.1	5567.6	5045.7	19885.5	0.0103037	45.6158	0.999655	1
352041	222716_s_at	SNX24	4779.1	4670.1	6567.9	9476.9	9224.4	9336.1	13914.3	13753.3	14211.7	83.3	73.4	79.5	477.6	420.5	427.3	16105.8	0.0116598	78.9729	0.999656	1
181658	207059_at	PAX9	743.2	912.1	1062.1	6917.7	7633.1	7496.1	13649.4	14532.4	13150.3	18512.3	18020	19395.9	65.5	75.3	60.7	19105.8	0.0220074	65.6953	0.999657	1
327522	220482_s_at	SERGEF	1978.3	1453.8	726.7	5076.9	5133.9	5099.7	10518.8	10251.3	10406.6	70.3	62.2	51.3	190.5	139.8	154.4	18278	0.00267701	61.4909	0.999659	1
464686	232983_s_at	SERGEF	3652.5	3565.5	3572.8	9455.1	9452.7	9300	18409.1	16782.1	16038.1	72.2	81.5	81	332.9	295.2	278.9	23573.7	0.005066	79.7215	0.999662	1
25646	1555433_at	SLC39A14	1047.7	981	1269.9	8172.7	7212.9	7600.8	13526.1	11876.3	12509.8	16480.5	15974.3	15959.3	43.9	50	39.8	15982.8	0.0320403	43.9635	0.999663	1
360451	223483_at	SERGEF	4526.5	4245.9	4047.5	9537.5	9271.3	9141.5	15906.1	15090.7	15887.3	61.1	62.2	58.3	428.1	350.9	343.9	19457.8	0.00786885	60.8162	0.999677	1
181649	207059_at	PAX9	593.1	465.3	462.5	4700.3	4420.7	3958.3	11619.8	11356.8	10642.7	19272.9	19218.1	18328.6	85.1	74.2	89.1	23563.6	0.00753791	86.1036	0.999677	1
224594	211045_s_at	KCNH6	17368.2	18295.4	19349.5	60.9	53.3	51.1	406.7	302.3	279.6	4048.6	4666.9	3981.9	10637.7	10590.9	10096.9	25610.2	0.00534058	52.7637	0.999679	1
461811	232721_at	TRIM55	94.2	80.4	92.1	1320.4	1571.1	1621	10838	11619.8	11279.6	19187.5	19953.1	20641.9	24282.1	23523.5	23337.7	24451.2	0.030765	92.2841	0.999681	1
177715	206701_x_at	EDNRB	8947.8	6158.6	9420.5	53.2	83.9	76.4	130.3	124.8	105.4	924.1	755.9	873.3	3350.1	2811.5	2585.9	22846.7	0.0011293	75.6609	0.999684	1
10919	1553603_s_at	ARL6IP2	9926.4	9418.7	9158.8	18328.6	18584.5	18093.9	194.7	168.5	136.5	509.2	431.8	427.5	3572.6	3350.4	3031.9	24986.5	0.00474528	172.401	0.999693	1
464690	232983_s_at	SERGEF	11717.6	10380.7	12367.1	19729.3	18886.1	18229.3	24887.3	24457	24457	278.7	267.5	296.8	1688.1	1597.3	1664.5	24683	0.0286757	279.832	0.9997	1
224601	211045_s_at	KCNH6	21552.7	22756.9	23523.5	87.6	185.9	201.6	534.5	536.1	463.6	4861.8	6482.2	5099.1	12088.7	12181.9	11338.1	29254.9	0.0060155	186.101	0.999705	1
224605	211046_at	KCNH6	22921.2	24282.1	24282.1	91.5	80.2	90.3	949	842	715.5	8981.8	9552.1	8366.3	16412.8	16247.2	15768.3	26556.3	0.0147315	90.2254	0.999713	1
226114	211186_s_at	AAK1	50.4	51.9	52.9	132	100.9	118.2	1321.2	1186.3	1236.9	4086	3295.9	4467.1	10424.5	9596.2	9835.3	19622.6	0.00195866	50.5148	0.999716	1
369699	224333_s_at	MRPS5	1965.1	1657.9	2480.9	3096.8	2944.2	2804	11072.7	10793.3	10042	20454.9	18440.3	19434.8	25304.6	24457	23847.1	24732.5	0.0179988	1999.8	0.999717	1
226119	211186_s_at	AAK1	72.9	90.6	115.3	152.4	224.5	215	1689	1724.4	1530.4	5788.1	5788.1	5683.7	13053.9	12794.9	12218.9	22313.6	0.00256477	92.1349	0.999724	1
232073	211771_s_at	POU2F2	9383.5	8427.9	7796.2	15959.3	15314.3	15661.3	84.9	78.2	71	334.7	264.8	294.5	3591.5	3428.1	3403	21032.4	0.00549854	77.5154	0.99973	1
232077	211771_s_at	POU2F2	8658.1	10590.9	9781	16500.8	18110.9	18301.7	48.4	55.4	45.2	261.1	279.5	258.5	3487.9	3815.5	3505.6	26543.1	0.00439099	47.8935	0.999742	1
224603	211046_at	KCNH6	20438.2	17159.7	17368.2	94.1	74.3	67.3	1720.9	1709.3	1715.1	10177.1	8697	10663.5	15653.8	15780.5	15806.1	17701.9	0.049534	74.367	0.999747	1
352046	222716_s_at	SNX24	6592.4	6567.1	9379.1	11864.7	11705.3	11408.1	16975.3	16317.1	16345.6	199.6	241.6	204.8	933.5	842.2	784.2	17172.9	0.018696	205.757	0.999748	1
151001	204271_s_at	EDNRB	8660.9	3522.5	10433.3	54	52.5	44.7	574.7	459.4	508.3	3900.1	4072.2	4384.1	7711.7	7697.7	8374.1	9547.54	0.0246024	52.5707	0.99975	1
161430	205219_s_at	GALK2	22225.7	20469.1	20076.1	133.3	121.3	119.3	568.1	400.7	436.3	6161.6	4585.1	4861.8	14762.9	12800.5	12499.9	27723.7	0.00619202	119.823	0.999751	1
219968	210603_at	MGC10646	1189.6	1096.7	1251.3	8544	8078.1	7759.1	12499.9	13602.6	14245.8	15160.2	14458.9	16691.7	47.1	47.5	49.9	15807.2	0.0376593	47.5461	0.999751	1
219964	210603_at	MGC10646	1129.3	1013.7	915.5	10433.3	8596.5	8510.4	17574.3	17002.2	16993.4	22435.9	20199.6	21857.3	66.5	72.1	78.7	23479.2	0.0198924	72.3002	0.99976	1
172159	206196_s_at	RPIP8	63.7	79.3	64.9	1625.7	1639.3	1491	11385.9	11657.9	11677.8	17121.4	16782.1	17054.8	22225.7	21830.8	21483.3	21635.7	0.0380328	64.942	0.999762	1
226110	211186_s_at	AAK1	75.4	67.2	69.4	122	114.1	88.2	918.4	826.7	842	3117	2004.4	3000.3	9399.9	8629.3	7839.9	21935.9	0.00118386	67.6278	0.999763	1
464689	232983_s_at	SERGEF	10894.7	10332.7	10217.7	17047.3	16748.1	16273.3	21358.8	21241.9	20830.4	163.4	184.5	212.1	1439.7	1452.6	1302.9	21561.7	0.0298697	185.06	0.999771	1
162480	205315_s_at	SNTB2	12488.2	10845.6	12212	18172	17359.9	16641.9	266.8	349.7	315.1	810.7	742.7	791.6	6680.8	6368.9	6183.7	19505.2	0.0132243	312.099	0.999777	1
219965	210603_at	MGC10646	1060.7	817.6	585.5	7876.5	6432.4	5977.5	11903.7	11428.8	12132.8	15084.7	12707.3	14477.3	59.4	48.7	60.7	15322.1	0.0249873	59.5351	0.999778	1
25652	1555434_a_at	SLC39A14	1046.9	700.2	388.1	7974.9	5549.9	5257	13239.2	12824.3	12747.9	17796.3	15385.5	17108.3	326.1	211.5	173.7	20023.7	0.0120317	212.878	0.999779	1
181656	207059_at	PAX9	524.6	448.3	313	4494.6	4609	4252	10011.5	9696.4	9030.3	12724.7	12800.5	12630.3	147.5	103.7	100.4	15180.6	0.0122226	102.934	0.999785	1
172157	206196_s_at	RPIP8	80.1	83.4	101.5	975.9	1248.1	1086	9386.6	9684.5	9655.7	17823.1	19091.5	17854.3	24731.2	24887.3	23707.4	26066.2	0.0192311	83.6012	0.999792	1
219006	210511_s_at	INHBA	343	235.5	287.8	3548.6	2539	2580.3	8123.3	7363.5	6861	14853.4	13008.2	13285.3	112.3	133.7	139	19071.7	0.00452928	131.042	0.999792	1
181652	207059_at	PAX9	840.8	827.3	837.9	7763.2	8043.1	7974.9	15612.3	14984.3	14262.6	22349.1	21893.8	21288.7	108.3	93.3	86.1	23514.8	0.015927	93.5147	0.999795	1
226112	211186_s_at	AAK1	39.6	43.6	43.9	257.5	369	277.7	3367.6	3531.9	3279.5	7498.6	7467.6	8019.6	11528.1	11445.5	12561.3	14181.1	0.00886572	43.3394	0.999799	1
461812	232721_at	TRIM55	72.9	305.9	397.5	176.5	367.9	367	949.5	954.3	860.7	1729.7	2874	2237.8	4354.1	4019.5	4272.3	6044.2	0.00368575	312.94	0.9998	1
162488	205315_s_at	SNTB2	13019.6	15108.9	15435.9	15427.1	17391.1	17526.2	510.8	691.8	550.1	1589.1	2414.5	1870.1	9079	9890.2	10054.3	17386.1	0.0395781	553.12	0.999806	1
464683	232983_s_at	SERGEF	7717.8	7482.4	6585.7	15604.7	15362.5	16098.1	24024.4	21830.8	21712	132.9	234.9	168.7	862.7	721.1	647.3	25875.8	0.0115312	167.354	0.999807	1
224595	211045_s_at	KCNH6	7058.9	5772	4009.1	62.1	74.3	88.2	132.7	113	109.7	739.8	745.5	651.5	2611.4	2200.8	2162	11350.6	0.00188821	73.279	0.999807	1
219962	210603_at	MGC10646	323.3	453.1	470.3	4643.7	4671	4631.3	10918.1	10838	10029.5	17355.9	18461.1	17450.4	51.1	45.1	51.9	20370.4	0.00954181	51.3541	0.99981	1
181650	207059_at	PAX9	476.1	495	385.5	4188.1	4323.4	4266.4	10000	9136.3	9489.5	14407.3	13849.5	13632.8	88.2	82.5	96.4	15734.7	0.0119776	88.832	0.99983	1
219012	210511_s_at	INHBA	850.4	968.7	932.5	7727	9138.5	9347.5	16082.2	15882.1	15460.7	22168.1	20523.1	22526.2	87.2	86.9	103.5	23753.3	0.018488	87.1909	0.999839	1
407619	227794_at	GLYATL1	3851.1	3947.7	3737.1	11495.9	10629.8	10018.9	19694.8	18962.6	17845.3	55.1	62.2	50	364.8	370.5	301.2	24933.3	0.0059092	55.5137	0.99984	1
177710	206701_x_at	EDNRB	15230.2	12423.2	9657.7	47.1	50.9	47.3	311.9	271.3	258.1	3205.3	2450.4	2779.3	8847.5	7740.6	7382.8	16126.7	0.0067589	47.548	0.999847	1
226117	211186_s_at	AAK1	58.1	55.4	71.3	118	179.5	152	1397.7	1338.8	1168.1	4407.6	6359.1	4668.1	11700.5	10807.7	10719.4	20129.1	0.00223062	58.6261	0.999851	1
224598	211045_s_at	KCNH6	22494.7	21756.3	22274.3	59.4	54.3	65.2	819.6	817.4	859.5	7582.4	7853.1	8758.7	16251.1	15646.3	15630.5	24226.8	0.015592	59.5348	0.999854	1
162482	205315_s_at	SNTB2	16229.2	14008.9	15242.6	22494.7	20269.8	19906.4	280.9	324.3	336.8	1188.9	1122.5	1238.9	9010.5	8667.3	8309.7	21280.8	0.0205544	325.836	0.99986	1
172158	206196_s_at	RPIP8	49.7	50.9	48.3	1452.1	1219.7	1230.9	11594.7	11835.9	11783.3	18769.5	16229.2	18644.9	21989.4	21225.1	22188.7	24205	0.0264849	49.6518	0.999862	1
300693	218042_at	COPS4	635.8	624.7	1185.3	806.4	942.7	845.1	4269	3879.1	3359.1	9038.1	7918.5	8807.6	15164.3	13679.9	13849.5	16657.5	0.00748888	623.921	0.999865	1
327524	220482_s_at	SERGEF	4631.9	5140.7	3925	8639.3	9650.3	10011.5	12902.2	11474.3	12707.3	76.2	90.8	97.6	551.8	539.7	452.1	14131.3	0.015789	91.2123	0.999871	1
161425	205219_s_at	GALK2	20485.7	21288.7	21358.8	786.7	677.6	670.7	3264.6	2881.1	2689.6	14653.8	12636.3	14057.3	19358.9	18229.3	18535.7	20746.1	0.0586747	678.567	0.999872	1
461809	232721_at	TRIM55	55.3	52.7	50.1	716.5	731.8	654.7	7760.7	7890.1	8191	14458.9	12599.7	15028.7	20003.2	19465.8	20641.9	22344	0.015699	52.6263	0.999873	1
352042	222716_s_at	SNX24	4368.9	3154.1	3571.4	11200.1	10018.9	9569.7	20142.8	19050.1	19218.1	111.2	136.8	140.9	444.3	352.7	354.6	27708.2	0.00428746	134.802	0.999874	1
219971	210603_at	MGC10646	1328.5	1609.9	705.7	10063.7	10525.3	10933.7	16182.5	16058.7	16496.9	20654.9	20508.3	21326.7	49.1	54.4	40.9	20997.1	0.0319399	49.1218	0.999876	1
161424	205219_s_at	GALK2	20469.1	19327.7	20573.5	269.1	214.7	232.3	1188.9	920.7	905.8	9345.9	7829.3	8237.4	16816.1	16186.5	15937.1	23416.5	0.0156872	231.062	0.999879	1
219005	210511_s_at	INHBA	714.2	631.6	785	6811.7	6338.5	6220.3	12452.5	12390.5	11725.3	16922.1	15985.5	16247.2	61.4	59.9	56.4	17579.6	0.0186476	60.0415	0.999881	1
300694	218042_at	COPS4	565.9	790.8	1381.6	740.5	987.7	1099.1	4021.3	3469.9	3353.5	7572.6	8088.3	8125.9	12552	12216.5	13024.8	15231.3	0.0068366	786.872	0.999883	1
232078	211771_s_at	POU2F2	4808.4	5559.3	6790.3	9942.6	12810.5	12935.1	57.3	60.8	78.7	182.9	234.9	162.7	1483.5	2013.5	1708.6	21876.8	0.00263478	61.5312	0.999893	1
177717	206701_x_at	EDNRB	11459.7	10522.3	9673.1	54.6	44.7	43.8	939.5	682.9	684.3	5553.5	5126.8	5351.1	9655.7	8831.7	9313.5	11325	0.0294843	44.7313	0.999897	1
25648	1555433_at	SLC39A14	926	933.6	1066.1	7665.1	7378.5	7617	13517.9	12163.3	12656.7	16586.5	14211.7	16087.2	56.4	45.1	57.5	16661	0.0271932	56.4563	0.999907	1
232072	211771_s_at	POU2F2	7318.1	6934.4	6736.1	13347.4	13967.6	13169.9	59.1	56.5	45.2	212.2	250.5	212.1	2574.1	2177.6	2186	20160.3	0.00383503	56.6214	0.999908	1
300692	218042_at	COPS4	976.1	1048.9	1097.5	1136.4	1481.5	1414.5	5352.7	5240.1	5005.9	11862	11293.3	11611.4	17918.6	18093.9	18539.8	21074.5	0.00783715	1062.74	0.999912	1
398815	226992_at	NOSTRIN	18399.8	18301.7	19991.5	24457	24731.2	23652.9	122.1	115.1	99.5	1046.1	1191.1	1220.9	10715.3	10701.6	10424.5	25940.4	0.021443	115.176	0.999917	1
16552	1554340_a_at	C1orf187	13432.3	12364.1	12380.8	18202.9	18166.1	18669.1	57.3	68.9	53.2	516.7	499.7	425.1	6492.6	5803.9	5738.8	21589.5	0.0107578	57.1633	0.999922	1
177718	206701_x_at	EDNRB	13403.4	12684.7	13099.8	50.5	50	50.1	458	368.6	384.8	4210.5	3893.2	3950.5	9720.3	8466.9	8614.3	15041.7	0.0111032	50.2254	0.999933	1
360455	223483_at	SERGEF	13413.6	12921.2	10772.6	18708.4	17987.3	17606.1	22314.5	21574.3	21528	52	61.1	59.7	2261.6	1847.2	1673.3	21883.6	0.0442828	59.7056	0.999933	1
204927	209207_s_at	SEC22B	15882.1	19066.6	12057.9	561	398.5	408.1	862.9	566.8	567.8	3347.7	2557.8	1890.3	8191	7496.1	7205.4	25582.3	0.0029361	411.111	0.999935	1
16545	1554340_a_at	C1orf187	11162.9	10670.4	12008.3	13739.7	14227.9	13755.9	40.7	44.8	45.2	682.9	653.3	687	6621.9	6149	6604.4	15083.8	0.0225799	44.7513	0.999936	1
25647	1555433_at	SLC39A14	865.6	836.5	997.7	7363.5	7403.3	6880.9	13543.7	12856.7	12360.2	17256.3	14990.9	16235.9	55.3	46.3	59.6	17152.9	0.024285	55.3559	0.999946	1
224597	211045_s_at	KCNH6	21622.9	22435.9	21045.5	76.1	79.2	62.3	807.5	773.2	777.3	7499.7	7751.7	7568.1	15607.9	15887.3	15048.7	24157.3	0.0145668	76.2509	0.999951	1
16551	1554340_a_at	C1orf187	12788	12935.1	11674.9	18886.1	19120.4	18374.6	49.3	60.8	46.8	452.1	542.1	415.6	6131.9	5215.5	5301.6	23495.9	0.00887386	49.2263	0.999962	1
224592	211045_s_at	KCNH6	19791.1	16857.8	17375.7	69.5	65	58.5	563.1	567.8	580	6089	3844.3	5721.8	13666	12702.9	12592.8	20165.7	0.0125872	65.0872	0.999964	1
464688	232983_s_at	SERGEF	9456.7	9100.7	10417.9	17028.5	17971.3	17620.2	22349.1	21712	21187.3	213.1	201.7	299.1	1161.7	1179.3	1098	23734.6	0.0205406	213.431	0.999968	1
161429	205219_s_at	GALK2	16890.2	15704.7	13512.7	153.1	171.1	154.4	645.1	449.3	523.1	5078.3	4651	4259.1	11611.4	10094.3	10322.5	18427.1	0.0100648	154.791	0.999973	1
407622	227794_at	GLYATL1	4339.9	4375.3	3828.9	10850.9	11338.1	10635.3	18010.6	16648.7	15855.8	52	52.4	54.2	450.5	377.1	352.7	21053.3	0.00793695	52.3254	0.999974	1
219963	210603_at	MGC10646	867.2	793.3	818.7	9544.9	8280.9	7826.3	16945.9	16358.7	15758.2	23256.1	20654.9	22830.2	91.1	82.5	72.3	25475.5	0.0147765	82.5457	0.999975	1
224602	211045_s_at	KCNH6	19109.6	17359.9	18497.9	54.6	55.3	54.8	454.3	493.5	436.3	5151.1	4492.8	6155.8	12218.9	12488.2	12509.8	22883	0.00894801	54.7617	0.999978	1
407621	227794_at	GLYATL1	5759.3	6253.6	4634.3	11228.5	12348.3	12743	17977.5	17208.3	17803.9	51.1	47.3	40.7	577.2	508.2	505.1	20912.9	0.0114163	47.2556	0.999979	1
162478	205315_s_at	SNTB2	11912.1	11809.4	12448.1	19066.6	20313.5	20051.2	187.8	254.2	206	549.3	665.9	519.1	5004.2	4629.2	4303.6	25467.3	0.00666375	206.97	0.99998	1
10918	1553603_s_at	ARL6IP2	7582.4	6926.7	8078.1	14400.9	12797.9	11491.3	185.3	121.1	169.5	374.6	326.7	375.3	3345.5	2945	3028	16307.1	0.00655668	168.588	0.99998	1
464685	232983_s_at	SERGEF	8768	7760.7	6786.7	14853.4	15101.3	15509.7	20625.5	20395.2	20573.5	122.1	166.3	171.1	1023.5	866.3	843.5	22744.7	0.015716	166.522	0.99998	1
232076	211771_s_at	POU2F2	6136.5	7260.4	6252.3	10995.9	11708.1	12206.7	72.1	50.1	45.2	184.7	310.7	195.3	2247.1	2137.5	2155.2	16813.2	0.00445591	49.9099	0.999981	1
226111	211186_s_at	AAK1	60.9	96.7	81.1	381.2	470.7	412.9	4596.8	4497.6	4433.5	11466.6	11482.9	11480.2	18914.3	17121.4	18229.3	23374	0.0072599	81.0049	0.999984	1
25644	1555433_at	SLC39A14	442.1	359.9	330.5	2758.5	2708.9	2510	4390.5	4142.7	4062.5	4559	5255.7	4793.9	41.7	38.3	40.9	5057.17	0.0339335	40.8748	0.999988	1
161431	205219_s_at	GALK2	26989.1	24634	24887.3	348.7	282.7	273	1262.9	991.6	1010.8	10745.5	8526.9	8603	20173.6	18187.4	17865.5	28534.6	0.0129862	283.062	0.999991	1
219961	210603_at	MGC10646	536.1	400.9	434.1	5938.5	4735.1	4753.3	12577.6	11123.8	10561.6	17691.3	16928.3	17307.8	62.4	68.7	87.1	21051.4	0.00884757	68.6881	0.999993	1
224593	211045_s_at	KCNH6	17683.1	17008.2	16955.6	91.5	61.4	59.4	417.6	365.7	409.1	4463.1	4812.4	4453.2	10989.9	10775.7	10486.5	20886.6	0.00838063	61.4699	0.999994	1
352039	222716_s_at	SNX24	12714.8	12479.3	14509.6	18220.9	18681.1	18393.9	21622.9	20721.3	20582.9	442.6	407.2	442.1	2276.6	2142.1	1886.1	21195.7	0.0434421	442.26	0.999998	1
