# Supplementary material for: Experimental Comparison and Evaluation of the Affymetrix Exon and U133Plus2 GeneChip Arrays
Source: PLoS One. 2007 Sep 19;2(9):e913. doi: 10.1371/journal.pone.0000913 (PMC1976394; doi:10.1371/journal.pone.0000913)
Supplement: Table S3 — Spike-In Clone Summary. (0.02 MB XLS) [file pone.0000913.s003.xls]

## Sheet: Sheet1
Gene Symbol	GenBank AccNo	I.M.A.G.E. ID	Seq Length	Group number	SeqLength
RPIP8	BC006194 (gb),AW731989 (gb),BE206840 (gb)	2823366	1843	1	1843
AAK1	BC002695 (gb),BE391066 (gb)	3607681	1514	1	1514
COPS4	BC004302 (gb),BE614739 (gb)	3623514	1606	1	1606
TRIM55	BC007750 (gb),BF205857 (gb)	4110783	1742	1	1742
MRPS5	BC014172 (gb),BG324246 (gb)	4561399	1670	1	1670
SEC22B	BC001364 (gb),BE276993 (gb)	3051087	1483	2	1483
GALK2	BC005141 (gb),BE280172 (gb)	3504930	1826	2	1826
KRT7	BC002700 (gb),BE531179 (gb)	3610347	1669	2	1669
KCNH6	BC006334 (gb),BF685466 (gb)	4303609	1742	2	1742
EDNRB	BC014472 (gb),BG765444 (gb)	4868863	1604	2	1604
POU2F2	BC006101 (gb),BE560717 (gb)	3688152	1777	3	1777
NOSTRIN	BC014189 (gb),BG481943 (gb)	4650302	1589	3	1589
C1orf187	BC021286 (gb),BI160755 (gb)	5019055	1457	3	1457
SNTB2	BC048215 (gb),BQ279027 (gb)	5805707	1700	3	1700
ARL6IP2	BC053508 (gb),BQ898972 (gb)	6338889	1666	3	1666
MRS2L	BC001028 (gb),BE268189 (gb)	3345113	1763	4	1763
SERGEF	BC000707 (gb),BE254420 (gb)	3350012	1570	4	1570
GLYATL1	BC008353 (gb),BE265837 (gb)	3537224	1647	4	1647
SNX24	BC010886 (gb),BE265774 (gb)	3538426	1465	4	1465
GFRA1	BC014962 (gb),BG751688 (gb)	4874042	1700	4	1700
PAX9	BC001159 (gb),BE266872 (gb)	3534582	1684	5	1684
MGC10646	BC004552 (gb),BF125333 (gb)	4025308	1550	5	1550
INHBA	BC007858 (gb),BF688308 (gb),BF689098 (gb)	4299832	1632	5	1632
	BC015658 (gb),BG750783 (gb)	4843460	1441	5	1450
SLC39A14	BC015770 (gb),BG822670 (gb)	4865469	1756	5	1756
